# Supplementary material for: Insights into microbial compositions of the respiratory tract of neonatal dairy calves in a longitudinal probiotic trial through 16S rRNA sequencing
Source: Front Microbiol. 2025 Jan 8;15:1499531. doi: 10.3389/fmicb.2024.1499531 (PMC11751226; doi:10.3389/fmicb.2024.1499531)
Supplement: Supplementary file 9 [file Table_1.xlsx]

## Sheet: Sheet1
Supplemental Table 1: Number of sequence reads generated for each library.
Sample	Read_Count
S1	200846
S2	174721
S3	310705
S4	142525
S5	273057
S6	246871
S7	266501
S8	121835
S9	154843
S10	291045
S11	149322
S12	290666
S13	149236
S14	381419
S15	261628
S16	400229
S17	183598
S18	182541
S19	226534
S20	68185
S21	253030
S22	191810
S23	233917
S24	373112
S25	333108
S26	212520
S27	179314
S28	160566
S29	377192
S30	274663
S31	425757
S32	53847
S33	189032
S34	337588
S35	184893
S36	156267
S37	201422
S38	154296
S39	185148
S40	180437
S41	217604
S42	163324
S43	63463
S44	138212
S45	452359
S46	214500
S47	260432
S48	230097
S49	192221
S50	215007
S51	37723
S52	238727
S53	249052
S54	113148
S55	253596
S56	268999
S57	91885
S58	353643
S59	45870
S60	257357
S61	238673
S62	208889
S63	158753
S64	35232
S65	94505
S66	265795
S67	42246
S68	247322
S69	93132
S70	223822
S71	70487
S72	253299
S73	189472
S74	204012
S75	132833
S76	282729
S77	79884
S78	217648
S79	212195
S80	158279
S81	282551
S82	411591
S83	299991
S84	71722
S85	484384
S86	224916
S87	404119
S88	26629
S89	250159
S90	283738
S91	379052
S92	218104
S93	135292
S94	162827
S95	104759
S96	226215
S97	234965
S98	306357
S99	242991
S100	289384
S101	162870
S102	217331
S103	78674
S104	96938
S105	256349
S106	278549
S107	88204
S108	434651
S109	107550
S110	634152
S111	219753
S112	401364
S113	353626
S114	317587
S115	262606
S116	340418
S117	129697
S118	190468
S119	194892
S120	371131
S121	194391
S122	411867
S123	311785
S124	439381
S125	74860
S126	237374
S127	204282
S128	252566
S129	125747
S130	293915
S131	197689
S132	249529
S133	201722
S134	361861
S135	174198
S136	178569
S137	217808
S138	272382
S139	101760
S140	100965
S141	194369
S142	34570
S143	181128
S144	145244
S145	201243
S146	87985
S147	143307
S148	299357
S149	157856
S150	371803
S151	212929
S152	450468
S153	177503
S154	234638
S155	124644
S156	265683
S157	269594
S158	204255
S159	220154
S160	250932
S161	102376
S162	302152
S163	220658
S164	208926
S165	487489
S166	424858
S167	129769
S168	180042
S169	153265
S170	145482
S171	272439
S172	127456
S173	189979
S174	149898
S175	238054
S176	87273
S177	211373
S178	225110
S179	149154
S180	209716
S181	165499
S182	122335
S183	238743
S184	219335
S185	283432
S186	68392
S187	253155
S188	439263
S189	248090
S190	90546
S191	99003
S192	200585
S193	119564
S194	91885
S195	40076
S196	292084
S197	151263
S198	82124
S199	89350
S200	141277
S201	274072
S202	91878
S203	172862
S204	202134
S205	287344
S206	108202
S207	249406
S208	108432
S209	77161
S210	161006
S211	62001
S212	67968
S213	210777
S214	90973
S215	132217
S216	151979
S217	211546
S218	141021
S219	345903
S220	56802
S221	254895
S222	94189
S223	60515
S224	119189
S225	165090
S226	228055
S227	216092
S228	104010
S229	107237
S230	205512
S231	247378
S232	178599
S233	160365
S234	155421
S235	126925
S236	118464
S237	93490
S238	242286
S239	632338
S240	878519
S241	424305
S242	259716
S243	175634
S244	239094
S245	76743
S246	210908
S247	64360
S248	305593
S249	628782
S250	188435
S251	121200
S252	367668
S253	659523
S254	197878
S255	121887
S256	241034
S257	215474
S258	547830
S259	324385
S260	381045
S261	174288
S262	211632
S263	137849
S264	88071
S265	192271
S266	309285
S267	164970
S268	237048
S269	158674
S270	196145
S271	53265
S272	213060
S273	151060
S274	302258
S275	197953
S276	259796
S277	101449
S278	185396
S279	112979
S280	122982
S281	181469
S282	187744
S283	117627
S284	339312
S285	141772
S286	322936
S287	163960
S288	140490
S289	218222
S290	106365
S291	383297
S292	152870
S293	216081
S294	416698
S295	777395
S296	316288
S297	1042424
S298	131021
S299	244267
S300	409029
S301	216606
