# Supplementary material for: Insights into microbial compositions of the respiratory tract of neonatal dairy calves in a longitudinal probiotic trial through 16S rRNA sequencing
Source: Front Microbiol. 2025 Jan 8;15:1499531. doi: 10.3389/fmicb.2024.1499531 (PMC11751226; doi:10.3389/fmicb.2024.1499531)
Supplement: Supplementary file 10 [file Table_2.xlsx]

## Sheet: Sheet1
Supplemental Table 2. Number and proportion of reads classified at each taxonomic level
Taxonomic_Level	Classified_Reads	Unclassified_Reads	Classified_Proportion	Unclassified_Proportion
Phylum	61568202	54299	0.999119	0.000881155
Class	61544846	77655	0.99874	0.00126017
Order	61384340	238161	0.996135	0.00386484
Family	61308487	314014	0.994904	0.00509577
Genus	38568409	23054092	0.625882	0.374118
