# Supplementary material for: Insights into microbial compositions of the respiratory tract of neonatal dairy calves in a longitudinal probiotic trial through 16S rRNA sequencing
Source: Front Microbiol. 2025 Jan 8;15:1499531. doi: 10.3389/fmicb.2024.1499531 (PMC11751226; doi:10.3389/fmicb.2024.1499531)
Supplement: Supplementary file 11 [file Table_3.xlsx]

## Sheet: Sheet1
Supplemental Table 3: Shannon diversity index statistics for contrasts.
Contrast	Day	Estimate	SE	df	t.ratio	p.value
N Control - T Control	0	2.36553	0.761958	250.016	3.10455	0.0113514
N Control - N Treatment	0	0.186259	0.81223	222.976	0.229318	0.99574
N Control - T Treatment	0	2.82574	0.81223	222.976	3.47899	0.00336777
T Control - N Treatment	0	-2.17927	0.81223	222.976	-2.68308	0.0389516
T Control - T Treatment	0	0.460203	0.81223	222.976	0.566593	0.941881
N Treatment - T Treatment	0	2.63948	0.761958	250.016	3.46407	0.00348241
N Control - T Control	7	0.798862	0.808178	250.016	0.988473	0.75615
N Control - N Treatment	7	-0.148933	0.835322	228.548	-0.178294	0.997982
N Control - T Treatment	7	1.0505	0.835322	228.548	1.25759	0.590877
T Control - N Treatment	7	-0.947795	0.835322	228.548	-1.13465	0.668499
T Control - T Treatment	7	0.251634	0.835322	228.548	0.301242	0.990482
N Treatment - T Treatment	7	1.19943	0.761958	250.016	1.57414	0.39528
N Control - T Control	14	0.0264468	0.786639	250.701	0.0336199	0.999986
N Control - N Treatment	14	-0.116754	0.816822	224.25	-0.142936	0.998956
N Control - T Treatment	14	0.461236	0.816822	224.25	0.564671	0.942425
T Control - N Treatment	14	-0.1432	0.79308	218.153	-0.180562	0.997904
T Control - T Treatment	14	0.434789	0.79308	218.153	0.548228	0.946949
N Treatment - T Treatment	14	0.577989	0.722856	250.016	0.799591	0.854557
N Control - T Control	21	-0.379663	0.761958	250.016	-0.498274	0.9594
N Control - N Treatment	21	0.334632	0.79308	218.153	0.42194	0.974685
N Control - T Treatment	21	-0.859894	0.79308	218.153	-1.08425	0.699532
T Control - N Treatment	21	0.714296	0.79308	218.153	0.90066	0.804482
T Control - T Treatment	21	-0.480231	0.79308	218.153	-0.605526	0.027725
N Treatment - T Treatment	21	-1.19453	0.722856	250.016	-1.65251	0.351254
N Control - T Control	28	-0.920425	0.761958	250.016	-1.20797	0.622361
N Control - N Treatment	28	-0.463645	0.812045	223.191	-0.57096	0.0406362
N Control - T Treatment	28	-1.69717	0.79308	218.153	-2.13997	0.143826
T Control - N Treatment	28	0.45678	0.812045	223.191	0.562506	0.943033
T Control - T Treatment	28	-0.776742	0.79308	218.153	-0.979399	0.0133886
N Treatment - T Treatment	28	-1.23352	0.743614	250.532	-1.65882	0.347811
N Control - T Control	35	-0.17645	0.786639	250.701	-0.224308	0.0496011
N Control - N Treatment	35	0.889366	0.816822	224.25	1.08881	0.696742
N Control - T Treatment	35	-0.568722	0.816822	224.25	-0.696262	0.898441
T Control - N Treatment	35	1.06582	0.79308	218.153	1.34389	0.536033
T Control - T Treatment	35	-0.392272	0.79308	218.153	-0.494619	0.0460222
N Treatment - T Treatment	35	-1.45809	0.722856	250.016	-2.01712	0.184413
N Control - T Control	42	-1.85537	0.786639	250.701	-2.3586	0.0879215
N Control - N Treatment	42	1.21813	0.835428	228.425	1.4581	0.0464633
N Control - T Treatment	42	-1.80439	0.835428	228.425	-2.15984	0.137746
T Control - N Treatment	42	3.0735	0.81223	222.976	3.78403	0.00113015
T Control - T Treatment	42	0.0509807	0.81223	222.976	0.0627663	0.999911
N Treatment - T Treatment	42	-3.02252	0.761958	250.016	-3.96678	0.000548919
N Control - T Control	49	-1.88702	0.761958	250.016	-2.47654	0.0660995
N Control - N Treatment	49	0.114863	0.79308	218.153	0.144831	0.998914
N Control - T Treatment	49	-1.97016	0.812045	223.191	-2.42617	0.0751171
T Control - N Treatment	49	2.00188	0.79308	218.153	2.52418	0.0590066
T Control - T Treatment	49	-0.0831439	0.812045	223.191	-0.102388	0.999615
N Treatment - T Treatment	49	-2.08502	0.743614	250.532	-2.8039	0.0277203
L Control - L Treatment	52	-1.13402	1.07106	258.657	-1.05878	0.290685
