# Supplementary material for: Insights into microbial compositions of the respiratory tract of neonatal dairy calves in a longitudinal probiotic trial through 16S rRNA sequencing
Source: Front Microbiol. 2025 Jan 8;15:1499531. doi: 10.3389/fmicb.2024.1499531 (PMC11751226; doi:10.3389/fmicb.2024.1499531)
Supplement: Supplementary file 12 [file Table_4.xlsx]

## Sheet: Tonsil
Supplemental Table 4: Average relative abundance (Avg_RA) of ASVs (Taxon) for sampling site (tonsil, nostril, and lung) and timepoint (Day 0, 7, 14, 21, 28, 35, 42, 49, and 52).
Average relative abundance of all tonsil samples across all time points (Day 0-49)
Taxon	Avg_RA
Bacteria; Pseudomonadota; Gammaproteobacteria; Burkholderiales; Neisseriaceae; Neisseria	17.2388
Bacteria; Bacteroidota; Bacteroidia; Bacteroidales; Bacteroidaceae; Prevotella	14.256
Bacteria; Bacteroidota; Bacteroidia; Bacteroidales; Porphyromonadaceae; Porphyromonas	6.22924
Bacteria; Pseudomonadota; Gammaproteobacteria; Burkholderiales; Neisseriaceae; Alysiella	5.62059
Bacteria; Actinomycetota; Actinomycetia; Actinomycetales; Microbacteriaceae; Rhodoluna	4.96495
Bacteria; Actinomycetota; Actinomycetia; Mycobacteriales; Mycobacteriaceae; Corynebacterium	3.00166
Bacteria; Pseudomonadota; Gammaproteobacteria; Burkholderiales; Burkholderiaceae; Pandoraea	2.42141
Bacteria; Bacteroidota; Bacteroidia; Bacteroidales; Bacteroidaceae; NA	2.31921
Bacteria; Bacteroidota; Bacteroidia; Bacteroidales; Bacteroidaceae; Alloprevotella	2.30925
Bacteria; Pseudomonadota; Gammaproteobacteria; Burkholderiales; NA; NA	1.90617
Bacteria; Pseudomonadota; Gammaproteobacteria; Burkholderiales; Neisseriaceae; NA	1.8009
Bacteria; Bacillota; Bacilli; Lactobacillales; Streptococcaceae; Streptococcus	1.49898
Bacteria; Bacteroidota; Bacteroidia; Bacteroidales; Bacteroidaceae; Bacteroides	1.3706
Bacteria; Pseudomonadota; Gammaproteobacteria; Pseudomonadales; Moraxellaceae; Moraxella	1.26288
Bacteria; Bacteroidota; Bacteroidia; Bacteroidales; UBA932; Cryptobacteroides	1.09533
Bacteria; Bacteroidota; Bacteroidia; Flavobacteriales; Weeksellaceae; Chryseobacterium	1.07759
Bacteria; Pseudomonadota; Gammaproteobacteria; Enterobacterales_A; Pasteurellaceae; NA	1.07247
Bacteria; Fusobacteriota; Fusobacteriia; Fusobacteriales; Fusobacteriaceae; Fusobacterium_C	0.996119
Bacteria; Actinomycetota; Actinomycetia; Propionibacteriales; Nocardioidaceae; Aeromicrobium	0.93686
Bacteria; Bacteroidota; Bacteroidia; Flavobacteriales; Flavobacteriaceae; Flavobacterium	0.876439
Bacteria; Bacillota_A; Clostridia; Oscillospirales; Acutalibacteraceae; RUG420	0.748049
Bacteria; Bacillota; Bacilli; Mycoplasmatales; Metamycoplasmataceae; Mesomycoplasma	0.708473
Bacteria; Bacteroidota; Bacteroidia; Flavobacteriales; Weeksellaceae; NA	0.660922
Bacteria; Pseudomonadota; Gammaproteobacteria; Burkholderiales; Burkholderiaceae_B; Comamonas	0.658157
Bacteria; Actinomycetota; Actinomycetia; Actinomycetales; Brevibacteriaceae; Brevibacterium	0.646831
Bacteria; Actinomycetota; Actinomycetia; Streptosporangiales; Streptosporangiaceae; Spirillospora	0.568076
Bacteria; Actinomycetota; Actinomycetia; Mycobacteriales; Mycobacteriaceae; Dietzia	0.564352
Bacteria; Bacteroidota; Bacteroidia; Sphingobacteriales; Sphingobacteriaceae; Sphingobacterium	0.542507
Bacteria; Bacillota_A; Clostridia; Lachnospirales; Lachnospiraceae; Agathobacter	0.530414
Bacteria; Bacillota_A; Clostridia; Lachnospirales; Lachnospiraceae; Blautia_A	0.499934
Bacteria; Bacteroidota; Bacteroidia; Flavobacteriales; Weeksellaceae; Kaistella	0.485561
Bacteria; Bacteroidota; Bacteroidia; Flavobacteriales; Weeksellaceae; Empedobacter	0.485228
Bacteria; Fusobacteriota; Fusobacteriia; Fusobacteriales; NA; NA	0.449499
Bacteria; Bacteroidota; Bacteroidia; Flavobacteriales; Flavobacteriaceae; NA	0.446193
Bacteria; Bacillota; Bacilli; Erysipelotrichales; Coprobacillaceae; Intestinibaculum	0.412543
Bacteria; Bacteroidota; Bacteroidia; Bacteroidales; Tannerellaceae; Parabacteroides	0.380695
Bacteria; Bacillota_A; Clostridia; Lachnospirales; Lachnospiraceae; CAG-791	0.359042
Bacteria; Actinomycetota; Actinomycetia; Actinomycetales; Dermabacteraceae; Brachybacterium	0.357533
Bacteria; Actinomycetota; Actinomycetia; Actinomycetales; Micrococcaceae; NA	0.352675
Bacteria; Actinomycetota; Actinomycetia; Actinomycetales; Micrococcaceae; Kocuria	0.352064
Bacteria; Bacteroidota; Bacteroidia; Bacteroidales; Muribaculaceae; Sodaliphilus	0.338333
Bacteria; Bacteroidota; Bacteroidia; Bacteroidales; Rikenellaceae; Alistipes	0.332672
Bacteria; Bacillota_A; Clostridia; Lachnospirales; Lachnospiraceae; NA	0.317981
Bacteria; Pseudomonadota; Gammaproteobacteria; Pseudomonadales; Pseudomonadaceae; NA	0.31688
Bacteria; Bacillota_A; Clostridia; Lachnospirales; Lachnospiraceae; Oribacterium	0.302617
Bacteria; Bacillota_A; Clostridia; Oscillospirales; Ruminococcaceae; Faecalibacterium	0.289263
Bacteria; Bacillota_A; Clostridia; Oscillospirales; Acutalibacteraceae; Ruminococcus_E	0.288365
Bacteria; Pseudomonadota; Alphaproteobacteria; Rhodobacterales; Rhodobacteraceae; Paracoccus	0.271425
Bacteria; Pseudomonadota; Gammaproteobacteria; Xanthomonadales; Xanthomonadaceae; Lysobacter_B	0.271091
Bacteria; Pseudomonadota; Gammaproteobacteria; Xanthomonadales; Xanthomonadaceae; Luteimonas_D	0.267938
Bacteria; NA; NA; NA; NA; NA	0.260736
Bacteria; Pseudomonadota; Gammaproteobacteria; Enterobacterales_A; Succinivibrionaceae; Succinivibrio	0.252533
Bacteria; Pseudomonadota; Gammaproteobacteria; Enterobacterales_A; Pasteurellaceae; Actinobacillus_A	0.249099
Bacteria; Pseudomonadota; Alphaproteobacteria; Sphingomonadales; Sphingomonadaceae; NA	0.24002
Bacteria; Pseudomonadota; Gammaproteobacteria; Burkholderiales; Burkholderiaceae_C; Pelistega	0.231616
Bacteria; Bacillota; Bacilli; Mycoplasmatales; Metamycoplasmataceae; Mycoplasmopsis	0.230643
Bacteria; Actinomycetota; Actinomycetia; Actinomycetales; Micrococcaceae; Rothia	0.229339
Bacteria; Fusobacteriota; Fusobacteriia; Fusobacteriales; Leptotrichiaceae; Caviibacter	0.204523
Bacteria; Pseudomonadota; Gammaproteobacteria; Enterobacterales; Enterobacteriaceae; NA	0.200185
Bacteria; Actinomycetota; Actinomycetia; Mycobacteriales; Mycobacteriaceae; NA	0.196804
Bacteria; Bacillota_C; Negativicutes; Acidaminococcales; Acidaminococcaceae; Succiniclasticum	0.190439
Bacteria; Actinomycetota; Actinomycetia; Actinomycetales; Micrococcaceae; Galactobacter	0.172958
Bacteria; Bacillota_A; Clostridia; Clostridiales; Clostridiaceae; Clostridium	0.16575
Bacteria; Actinomycetota; Coriobacteriia; Coriobacteriales; Atopobiaceae; Parafannyhessea	0.165198
Bacteria; Bacillota_A; Clostridia; Oscillospirales; Butyricicoccaceae; Butyricicoccus	0.162967
Bacteria; Bacillota_A; Clostridia; Oscillospirales; Ruminococcaceae; Ruminococcus	0.155924
Bacteria; Actinomycetota; Actinomycetia; Mycobacteriales; Mycobacteriaceae; Rhodococcus	0.153529
Bacteria; Bacillota; Bacilli; Erysipelotrichales; Coprobacillaceae; Sharpea	0.15287
Bacteria; Bacillota; Bacilli; Bacillales; Planococcaceae; Planococcus	0.15099
Bacteria; Bacillota_A; Clostridia; Lachnospirales; Lachnospiraceae; UBA2821	0.147635
Bacteria; Cyanobacteriota; Vampirovibrionia; Gastranaerophilales; Gastranaerophilaceae; UBA2813	0.146739
Bacteria; Bacillota_A; Clostridia; TANB77; CAG-508; UMGS1663	0.13997
Bacteria; Actinomycetota; Actinomycetia; Actinomycetales; Dermatophilaceae; Serinicoccus	0.136737
Bacteria; Pseudomonadota; Gammaproteobacteria; Enterobacterales_A; Pasteurellaceae; Bibersteinia	0.133836
Bacteria; Bacillota_A; Clostridia; Lachnospirales; Lachnospiraceae; UBA1066	0.133038
Bacteria; Bacteroidota; Bacteroidia; Bacteroidales; NA; NA	0.1318
Bacteria; Fusobacteriota; Fusobacteriia; Fusobacteriales; Fusobacteriaceae; Fusobacterium_A	0.130447
Bacteria; Campylobacterota; Campylobacteria; Campylobacterales; Campylobacteraceae; Campylobacter	0.127194
Bacteria; Pseudomonadota; Gammaproteobacteria; Xanthomonadales; Xanthomonadaceae; NA	0.126861
Bacteria; Pseudomonadota; Alphaproteobacteria; Rhizobiales; Rhizobiaceae; NA	0.121954
Bacteria; Pseudomonadota; Gammaproteobacteria; Burkholderiales; Burkholderiaceae_C; NA	0.12062
Bacteria; Bacillota_A; Clostridia; Lachnospirales; Lachnospiraceae; Bilifractor	0.118323
Bacteria; Bacteroidota; Bacteroidia; Bacteroidales; Bacteroidaceae; Phocaeicola	0.114838
Bacteria; Actinomycetota; Actinomycetia; Actinomycetales; Microbacteriaceae; Microbacterium	0.114404
Bacteria; Actinomycetota; Actinomycetia; Actinomycetales; Microbacteriaceae; Leucobacter	0.113637
Bacteria; Pseudomonadota; Alphaproteobacteria; Rhodobacterales; Rhodobacteraceae; NA	0.112166
Bacteria; Bacillota; Bacilli; Staphylococcales; Staphylococcaceae; Staphylococcus	0.109635
Bacteria; Actinomycetota; Coriobacteriia; Coriobacteriales; Atopobiaceae; UBA7748	0.109289
Bacteria; Bacillota_A; Clostridia; Lachnospirales; Lachnospiraceae; Blautia	0.106806
Bacteria; Actinomycetota; Actinomycetia; Actinomycetales; Micrococcaceae; Citricoccus	0.10307
Bacteria; Pseudomonadota; Alphaproteobacteria; Caulobacterales; Caulobacteraceae; Brevundimonas	0.103064
Bacteria; Bacillota_A; Clostridia; Lachnospirales; Lachnospiraceae; Enterocloster	0.101829
Bacteria; Actinomycetota; Coriobacteriia; Coriobacteriales; Coriobacteriaceae; Collinsella	0.100756
Bacteria; Bacteroidota; Bacteroidia; Flavobacteriales; Flavobacteriaceae; Aequorivita	0.0999239
Bacteria; Pseudomonadota; Gammaproteobacteria; Pseudomonadales; Moraxellaceae; Acinetobacter	0.0968523
Bacteria; Pseudomonadota; Alphaproteobacteria; Rhizobiales; NA; NA	0.0937493
Bacteria; Pseudomonadota; Alphaproteobacteria; Rhizobiales; Rhizobiaceae; Hoeflea	0.0924532
Bacteria; Pseudomonadota; Gammaproteobacteria; Xanthomonadales; Xanthomonadaceae; Pseudoxanthomonas	0.0922951
Bacteria; Bacteroidota; Bacteroidia; Flavobacteriales; Weeksellaceae; Planobacterium	0.0911886
Bacteria; Bacteroidota; Bacteroidia; Sphingobacteriales; Sphingobacteriaceae; Albibacterium	0.0909346
Bacteria; Patescibacteria; Saccharimonadia; Saccharimonadales; UBA1547; Microsaccharimonas	0.0903916
Bacteria; Actinomycetota; Actinomycetia; Actinomycetales; Micrococcaceae; Nesterenkonia	0.0894696
Bacteria; Actinomycetota; Actinomycetia; Mycobacteriales; Mycobacteriaceae; Nocardia	0.0884687
Bacteria; Nitrospinota; UBA7883; UBA7883; JADGCD01; JADGCD01	0.0880181
Bacteria; Bacillota_A; Clostridia; Oscillospirales; Oscillospiraceae; Faecousia	0.0872536
Bacteria; Bacillota_A; Clostridia; TANB77; CAG-508; CAG-269	0.0831978
Bacteria; Bacteroidota; Bacteroidia; Bacteroidales; Bacteroidaceae; UBA4334	0.0786238
Bacteria; Pseudomonadota; Gammaproteobacteria; Enterobacterales; Enterobacteriaceae; Citrobacter	0.0782385
Bacteria; Bacteroidota; Bacteroidia; Cytophagales; Hymenobacteraceae; Hymenobacter	0.0760456
Bacteria; Bacillota_A; Clostridia; Peptostreptococcales; Peptostreptococcaceae; Romboutsia	0.0735303
Bacteria; Bacillota_A; Clostridia; Christensenellales; CAG-917; CAG-475	0.0719727
Bacteria; Bacillota_A; Clostridia; Lachnospirales; Lachnospiraceae; CAG-603	0.0719297
Bacteria; Bacillota_A; Clostridia; Oscillospirales; Ruminococcaceae; Gemmiger	0.0709104
Bacteria; Fusobacteriota; Fusobacteriia; Fusobacteriales; Fusobacteriaceae; Fusobacterium	0.0693539
Bacteria; Actinomycetota; Actinomycetia; Actinomycetales; Micrococcaceae; Enteractinococcus	0.0687697
Bacteria; Pseudomonadota; Gammaproteobacteria; Enterobacterales_A; Pasteurellaceae; Mannheimia	0.0676707
Bacteria; Bacteroidota; Bacteroidia; Flavobacteriales; Weeksellaceae; Moheibacter	0.0674977
Bacteria; Pseudomonadota; Gammaproteobacteria; Enterobacterales_A; Pasteurellaceae; GCF-002002485	0.0658753
Bacteria; Bacillota_A; Clostridia; Clostridiales; Clostridiaceae; Sarcina	0.0646819
Bacteria; Pseudomonadota; Alphaproteobacteria; Rhizobiales; Beijerinckiaceae; Methylobacterium	0.0635199
Bacteria; Pseudomonadota; Gammaproteobacteria; Pseudomonadales; Moraxellaceae; Psychrobacter	0.0630304
Bacteria; Bacillota_A; Clostridia; Lachnospirales; Lachnospiraceae; Porcincola	0.062533
Bacteria; Actinomycetota; Actinomycetia; Actinomycetales; Micrococcaceae; Arthrobacter_D	0.0609598
Bacteria; Bacteroidota; Bacteroidia; Sphingobacteriales; Sphingobacteriaceae; Pedobacter	0.0602279
Bacteria; Bacteroidota; Bacteroidia; NA; NA; NA	0.0597117
Bacteria; Chloroflexota; Chloroflexia; Thermomicrobiales; UBA6265; UBA6265	0.058156
Bacteria; Bacillota; Bacilli; Erysipelotrichales; Erysipelotrichaceae; NA	0.0581334
Bacteria; Bacillota_A; Clostridia; TANB77; CAG-508; UMGS1994	0.0573933
Bacteria; Bacillota_A; Clostridia; Lachnospirales; Lachnospiraceae; JAFBIX01	0.0560944
Bacteria; Bacillota_A; Clostridia; Lachnospirales; Lachnospiraceae; Faecalimonas	0.0559116
Bacteria; Bacillota_A; Clostridia; Oscillospirales; Oscillospiraceae; NA	0.0559011
Bacteria; Actinomycetota; Actinomycetia; Propionibacteriales; Propionibacteriaceae; NA	0.055742
Bacteria; Bacillota_A; Clostridia; Tissierellales; Peptoniphilaceae; Helcococcus	0.0548593
Bacteria; Bacteroidota; Bacteroidia; Bacteroidales; Bacteroidaceae; Bacteroides_I	0.0547364
Bacteria; Pseudomonadota; Gammaproteobacteria; Burkholderiales; Burkholderiaceae_C; Oligella	0.0530634
Bacteria; Pseudomonadota; Gammaproteobacteria; Burkholderiales; Burkholderiaceae_B; Ottowia	0.0506553
Bacteria; Bacillota_A; Clostridia; Oscillospirales; Acutalibacteraceae; Pseudoruminococcus	0.0499616
Bacteria; Bacteroidota; Bacteroidia; Bacteroidales; Marinifilaceae; Butyricimonas	0.0495168
Bacteria; Bacteroidota; Bacteroidia; Chitinophagales; Chitinophagaceae; Agriterribacter	0.0482514
Bacteria; Pseudomonadota; Alphaproteobacteria; Sphingomonadales; Sphingomonadaceae; Erythrobacter	0.0481566
Bacteria; Bacillota_A; Clostridia; Oscillospirales; Ruminococcaceae; Ruminococcus_D	0.0469807
Bacteria; Bacteroidota; Bacteroidia; Flavobacteriales; Weeksellaceae; Faecalibacter	0.046876
Bacteria; Bacillota_A; Clostridia; Oscillospirales; Oscillospiraceae; Vescimonas	0.0463343
Bacteria; Bacteroidota; Bacteroidia; Cytophagales; Cyclobacteriaceae; Marinoscillum	0.0448324
Bacteria; Bacteroidota; Bacteroidia; Bacteroidales; Porphyromonadaceae; Porphyromonas_A	0.0441932
Bacteria; Pseudomonadota; Gammaproteobacteria; Pseudomonadales; Moraxellaceae; NA	0.0437159
Bacteria; Pseudomonadota; Gammaproteobacteria; NA; NA; NA	0.0428239
Bacteria; Pseudomonadota; Alphaproteobacteria; NA; NA; NA	0.0411081
Bacteria; Cyanobacteriota; Vampirovibrionia; Gastranaerophilales; Gastranaerophilaceae; UBA2883	0.040032
Bacteria; Pseudomonadota; Alphaproteobacteria; Rhizobiales; Rhizobiaceae; RCIZ01	0.0399524
Bacteria; Bacillota_A; Clostridia; Oscillospirales; Acutalibacteraceae; Eubacterium_R	0.0391819
Bacteria; Pseudomonadota; Gammaproteobacteria; Enterobacterales; Enterobacteriaceae; Kosakonia	0.038849
Bacteria; Actinomycetota; Actinomycetia; Propionibacteriales; Nocardioidaceae; Nocardioides	0.0379337
Bacteria; Pseudomonadota; Alphaproteobacteria; Reyranellales; Reyranellaceae; Reyranella	0.0372376
Bacteria; Actinomycetota; Actinomycetia; Actinomycetales; Microbacteriaceae; NA	0.0371852
Bacteria; Bacillota_A; Clostridia; Oscillospirales; Ruminococcaceae; Fournierella	0.0371528
Bacteria; Bacillota; Bacilli; Haloplasmatales; Turicibacteraceae; Turicibacter	0.0369471
Bacteria; Actinomycetota; Actinomycetia; Actinomycetales; Micrococcaceae; Specibacter	0.0366472
Bacteria; Pseudomonadota; Alphaproteobacteria; Rhodobacterales; Rhodobacteraceae; Acidimangrovimonas	0.0365235
Bacteria; Bacteroidota; Bacteroidia; Bacteroidales; Dysgonomonadaceae; Proteiniphilum	0.0363982
Bacteria; Bacteroidota; Bacteroidia; Flavobacteriales; Weeksellaceae; MFBS3-17	0.0363656
Bacteria; Bacillota_A; Clostridia; Oscillospirales; Acutalibacteraceae; CAG-964	0.0353202
Bacteria; Deinococcota; Deinococci; Deinococcales; Trueperaceae; Truepera	0.0352701
Bacteria; Synergistota; Synergistia; Synergistales; Dethiosulfovibrionaceae; Pyramidobacter	0.0351593
Bacteria; Bacillota; Bacilli; Lactobacillales; Aerococcaceae; Aerococcus	0.0348911
Bacteria; Bacteroidota; Bacteroidia; Flavobacteriales; Flavobacteriaceae; Salegentibacter	0.0337254
Bacteria; Pseudomonadota; Alphaproteobacteria; Sphingomonadales; Sphingomonadaceae; Novosphingobium	0.0332793
Bacteria; Actinomycetota; Actinomycetia; Actinomycetales; Actinomycetaceae; Flaviflexus	0.0331028
Bacteria; Deinococcota; Deinococci; Deinococcales; Deinococcaceae; Deinococcus	0.0330466
Bacteria; Bacillota; Bacilli; Erysipelotrichales; Erysipelotrichaceae; Bulleidia	0.0329849
Bacteria; Pseudomonadota; Alphaproteobacteria; Rhizobiales; Rhizobiaceae; Pseudochrobactrum	0.0325902
Bacteria; Bacillota_A; Clostridia; Lachnospirales; Lachnospiraceae; Ventrimonas	0.0324714
Bacteria; Pseudomonadota; Alphaproteobacteria; Sphingomonadales; Sphingomonadaceae; Sphingomonas	0.03235
Bacteria; Pseudomonadota; Gammaproteobacteria; Enterobacterales; Enterobacteriaceae; Enterobacter_A	0.0320259
Bacteria; Patescibacteria; JAEDAM01; BD1-5; UBA6164; GN02-872	0.0309224
Bacteria; Bacteroidota; Bacteroidia; Bacteroidales; Bacteroidaceae; UBA4372	0.0302226
Bacteria; Pseudomonadota; Gammaproteobacteria; Burkholderiales; Burkholderiaceae; Caballeronia	0.0283903
Bacteria; Bacteroidota; Bacteroidia; Flavobacteriales; Flavobacteriaceae; Lutibacter	0.0283421
Bacteria; Actinomycetota; Actinomycetia; Propionibacteriales; Propionibacteriaceae; Arachnia	0.0283332
Bacteria; Bacillota; Bacilli; Erysipelotrichales; Coprobacillaceae; Faecalibacillus	0.028163
Bacteria; Bacillota_A; Clostridia; Clostridiales; Clostridiaceae; JG1575	0.028044
Bacteria; Actinomycetota; Actinomycetia; Actinomycetales; NA; NA	0.0275909
Bacteria; Patescibacteria; Saccharimonadia; Saccharimonadales; NA; NA	0.0271911
Bacteria; Pseudomonadota; Gammaproteobacteria; Pseudomonadales; Pseudomonadaceae; Pseudomonas_E	0.0271016
Bacteria; Bacteroidota; Bacteroidia; Flavobacteriales; Flavobacteriaceae; Galbibacter_B	0.0265177
Bacteria; Bacillota_A; Clostridia; Oscillospirales; Oscillospiraceae; Flavonifractor	0.0264183
Bacteria; Cyanobacteriota; Vampirovibrionia; Gastranaerophilales; Gastranaerophilaceae; CAG-196	0.0263179
Bacteria; Bacteroidota; Bacteroidia; Flavobacteriales; Flavobacteriaceae; BACL21	0.0260239
Bacteria; Pseudomonadota; Gammaproteobacteria; Burkholderiales; Burkholderiaceae; Telluria	0.0259964
Bacteria; Bacillota_A; Clostridia; Oscillospirales; Oscillospiraceae; Intestinimonas	0.0259735
Bacteria; Actinomycetota; Actinomycetia; Mycobacteriales; Nakamurellaceae; Nakamurella	0.0259209
Bacteria; Actinomycetota; Actinomycetia; Mycobacteriales; Pseudonocardiaceae; Lentzea	0.0258797
Bacteria; Actinomycetota; Actinomycetia; Actinomycetales; Dermatophilaceae; JAJXUB01	0.0258034
Bacteria; Bacillota_A; Clostridia; NA; NA; NA	0.0257219
Bacteria; Bacillota_A; Clostridia; UBA1381; UBA1381; CAG-41	0.0254966
Bacteria; Bacillota_A; Clostridia; Lachnospirales; Anaerotignaceae; Anaerotignum	0.0242747
Bacteria; Bacteroidota; Bacteroidia; Flavobacteriales; UBA1820; Merdimorpha	0.0241828
Bacteria; Actinomycetota; Actinomycetia; NA; NA; NA	0.0241805
Bacteria; Bacillota_A; Clostridia; Tissierellales; Tissierellaceae_B; BX21	0.0240714
Bacteria; Bacteroidota; Bacteroidia; Flavobacteriales; NA; NA	0.0237759
Bacteria; Pseudomonadota; Gammaproteobacteria; Burkholderiales; Burkholderiaceae_C; Alcaligenes	0.02262
Bacteria; Bacillota_A; Clostridia; Oscillospirales; Oscillospiraceae; Dysosmobacter	0.0224931
Bacteria; Bacteroidota; Bacteroidia; Cytophagales; Cyclobacteriaceae; NA	0.0222383
Bacteria; Bacteroidota; Bacteroidia; Flavobacteriales; Flavobacteriaceae; Gelidibacter	0.0217598
Bacteria; Bacillota_A; Clostridia; Oscillospirales; Oscillospiraceae; Enterenecus	0.0205179
Bacteria; Bacteroidota; Bacteroidia; Chitinophagales; Chitinophagaceae; NA	0.02045
Bacteria; Synergistota; Synergistia; Synergistales; Synergistaceae; Cloacibacillus	0.0203578
Bacteria; Bacillota; Bacilli; Erysipelotrichales; Coprobacillaceae; Thomasclavelia	0.0201304
Bacteria; Bacteroidota; Bacteroidia; Chitinophagales; Chitinophagaceae; UBA1952	0.0200316
Bacteria; Bacillota_A; Clostridia; Tissierellales; Peptoniphilaceae; Parvimonas	0.0199979
Bacteria; Bacillota; Bacilli; Erysipelotrichales; Coprobacillaceae; Massilimicrobiota	0.0198128
Bacteria; Pseudomonadota; Gammaproteobacteria; Burkholderiales; Neisseriaceae; Wielerella	0.0197527
Bacteria; Fusobacteriota; Fusobacteriia; Fusobacteriales; Fusobacteriaceae; NA	0.0190506
Bacteria; Bacillota_A; Clostridia; Oscillospirales; Acutalibacteraceae; Limousia	0.0188219
Bacteria; Actinomycetota; Actinomycetia; Actinomycetales; Microbacteriaceae; Gulosibacter	0.0187914
Bacteria; Bacillota_A; Clostridia; Oscillospirales; Oscillospiraceae; Lawsonibacter	0.0187105
Bacteria; Bacillota_A; Clostridia; Lachnospirales; Lachnospiraceae; UBA4285	0.0186403
Bacteria; Bacillota_A; Clostridia; Lachnospirales; Lachnospiraceae; Lacrimispora	0.0183197
Bacteria; Bacillota_A; Clostridia; Lachnospirales; Lachnospiraceae; Hungatella	0.0183115
Bacteria; Bacillota_A; Clostridia; Tissierellales; Peptoniphilaceae; Neofamilia	0.0178611
Bacteria; Bacillota_A; Clostridia; Peptostreptococcales; Anaerovoracaceae; Bacilliculturomica	0.0178423
Bacteria; Actinomycetota; Actinomycetia; Actinomycetales; Dermatophilaceae; NA	0.0176263
Bacteria; Actinomycetota; Actinomycetia; Actinomycetales; Actinomycetaceae; Trueperella	0.0174106
Bacteria; Bacteroidota; Bacteroidia; Cytophagales; Spirosomaceae; Dyadobacter	0.0173614
Bacteria; Bacillota_A; Clostridia; Oscillospirales; NA; NA	0.0171347
Bacteria; Bacillota_A; Clostridia; Saccharofermentanales; Saccharofermentanaceae; Firm-13	0.0170363
Bacteria; Pseudomonadota; Gammaproteobacteria; Xanthomonadales; Xanthomonadaceae; Stenotrophomonas	0.0170088
Bacteria; Bacillota_A; Clostridia; Lachnospirales; Lachnospiraceae; Fusicatenibacter	0.0170063
Bacteria; Pseudomonadota; Gammaproteobacteria; Enterobacterales_A; Succinivibrionaceae; UBA2810	0.016864
Bacteria; Bacillota_A; Clostridia; Peptostreptococcales; Anaerovoracaceae; Baileyella	0.0163701
Bacteria; Bacillota_A; Clostridia; Lachnospirales; Lachnospiraceae; Choladousia	0.0163113
Bacteria; Actinomycetota; Actinomycetia; Actinomycetales; Micrococcaceae; Micrococcus	0.0161637
Bacteria; Elusimicrobiota; Elusimicrobia; Elusimicrobiales; Elusimicrobiaceae; UBA1436	0.0161585
Bacteria; Bacillota_A; Clostridia; Peptostreptococcales; Peptostreptococcaceae; NA	0.0159431
Bacteria; Bacillota_A; Clostridia; Lachnospirales; Lachnospiraceae; Copromonas	0.0156569
Bacteria; Bacteroidota; Bacteroidia; Chitinophagales; Chitinophagaceae; Sediminibacterium	0.0152892
Bacteria; Bacillota_A; Clostridia; Peptostreptococcales; Peptostreptococcaceae; Paraclostridium	0.015047
Bacteria; Pseudomonadota; Gammaproteobacteria; Burkholderiales; Burkholderiaceae_C; CAIJKV01	0.0150164
Bacteria; Pseudomonadota; Alphaproteobacteria; RF32; CAG-239; JAFUYI01	0.0149971
Bacteria; Pseudomonadota; Gammaproteobacteria; Enterobacterales; Enterobacteriaceae; Morganella	0.014666
Bacteria; Pseudomonadota; Alphaproteobacteria; Rhizobiales; Devosiaceae; Devosia	0.0146051
Bacteria; Pseudomonadota; Gammaproteobacteria; Burkholderiales; Burkholderiaceae_A; Aphodousia	0.0144831
Bacteria; Synergistota; Synergistia; Synergistales; Dethiosulfovibrionaceae; Jonquetella	0.0142841
Bacteria; Bacillota_A; Clostridia; Tissierellales; Peptoniphilaceae; Peptoniphilus	0.0141267
Bacteria; Bacteroidota; Bacteroidia; Sphingobacteriales; Sphingobacteriaceae; NA	0.0141148
Bacteria; Bacillota_A; Clostridia; Lachnospirales; Lachnospiraceae; Oliverpabstia	0.0137398
Bacteria; Bacillota_A; Clostridia; Christensenellales; CAG-74; UBA2862	0.0135622
Bacteria; Bacillota_C; Negativicutes; Selenomonadales; Selenomonadaceae; Anaerovibrio	0.0133302
Bacteria; Bacillota_A; Clostridia; Oscillospirales; Ruminococcaceae; HUN007	0.0133092
Bacteria; Bacteroidota; Bacteroidia; Cytophagales; Spirosomaceae; Leadbetterella	0.0130822
Bacteria; Pseudomonadota; Gammaproteobacteria; Burkholderiales; Burkholderiaceae; NA	0.0128744
Bacteria; Pseudomonadota; Alphaproteobacteria; RF32; CAG-239; CAG-267	0.0128356
Bacteria; Cyanobacteriota; Vampirovibrionia; Gastranaerophilales; Gastranaerophilaceae; UBA6984	0.0127818
Bacteria; Bacillota_A; Clostridia; Oscillospirales; Acutalibacteraceae; UBA1213	0.0126766
Bacteria; Bacillota_A; Clostridia; Eubacteriales; Eubacteriaceae; Pseudoramibacter	0.0124528
Bacteria; Bacteroidota; Bacteroidia; Flavobacteriales; Weeksellaceae; Frigoriflavimonas	0.0123686
Bacteria; Bacillota_A; Clostridia; Lachnospirales; Lachnospiraceae; Clostridium_Q	0.0122494
Bacteria; Bacteroidota; Bacteroidia; Bacteroidales; Bacteroidaceae; UBA6398	0.0121225
Bacteria; Bacillota_C; Negativicutes; Acidaminococcales; Acidaminococcaceae; Acidaminococcus	0.012101
Bacteria; Bacteroidota; Bacteroidia; Chitinophagales; Chitinophagaceae; Edaphocola	0.0120005
Bacteria; Armatimonadota; Abditibacteria; Abditibacteriales; Abditibacteriaceae; Abditibacterium	0.011167
Bacteria; Actinomycetota; Actinomycetia; Actinomycetales; Actinomycetaceae; Oceanitalea	0.011088
Bacteria; Actinomycetota; Actinomycetia; Propionibacteriales; Propionibacteriaceae; Cutibacterium	0.0109644
Bacteria; Cyanobacteriota; Vampirovibrionia; Gastranaerophilales; Gastranaerophilaceae; Zag111	0.0106715
Bacteria; Bacteroidota; Bacteroidia; Bacteroidales; Dysgonomonadaceae; Petrimonas	0.0104425
Bacteria; Bacillota_A; Clostridia; TANB77; CAG-508; NA	0.0104362
Bacteria; Actinomycetota; Actinomycetia; Mycobacteriales; NA; NA	0.0103939
Bacteria; Pseudomonadota; Gammaproteobacteria; Burkholderiales; Burkholderiaceae_C; Paenalcaligenes	0.0102496
Bacteria; Bacillota_A; Clostridia; Peptostreptococcales; Anaerovoracaceae; Hornefia	0.0101232
Bacteria; Bacillota_C; Negativicutes; Selenomonadales; Selenomonadaceae; Selenomonas_C	0.00991078
Bacteria; Bacteroidota; Bacteroidia; Bacteroidales; Coprobacteraceae; Coprobacter	0.00978142
Bacteria; Bacillota_A; Clostridia; Oscillospirales; Acutalibacteraceae; Fimenecus	0.0096662
Bacteria; Pseudomonadota; Gammaproteobacteria; Xanthomonadales; Xanthomonadaceae; Lysobacter_C	0.0093562
Bacteria; Pseudomonadota; Gammaproteobacteria; Burkholderiales; Burkholderiaceae_B; NA	0.00931855
Bacteria; Bacillota_A; Clostridia; Oscillospirales; Oscillospiraceae; ER4	0.00926178
Bacteria; Pseudomonadota; Alphaproteobacteria; Caulobacterales; Caulobacteraceae; NA	0.00912179
Bacteria; Pseudomonadota; Alphaproteobacteria; Sphingomonadales; Sphingomonadaceae; Sphingomicrobium	0.00910154
Bacteria; Actinomycetota; Actinomycetia; Actinomycetales; Dermatophilaceae; Ornithinicoccus	0.00908529
Bacteria; Pseudomonadota; Alphaproteobacteria; RF32; CAG-239; RUG410	0.00908476
Bacteria; Pseudomonadota; Alphaproteobacteria; Sphingomonadales; Sphingomonadaceae; Sphingopyxis	0.0089212
Bacteria; Pseudomonadota; Alphaproteobacteria; Rickettsiales; Anaplasmataceae; Wolbachia	0.00865831
Bacteria; Bacillota_A; Clostridia; Lachnospirales; Lachnospiraceae; Merdisoma	0.00855784
Bacteria; Pseudomonadota; Alphaproteobacteria; Sphingomonadales; Sphingomonadaceae; Sphingomonas_B	0.0084777
Bacteria; Bacillota_A; Clostridia; TANB77; CAG-508; CAG-273	0.0084295
Bacteria; Bacillota_A; Clostridia; Tissierellales; Peptoniphilaceae; Anaerococcus	0.00839286
Bacteria; Pseudomonadota; Gammaproteobacteria; Xanthomonadales; NA; NA	0.00831225
Bacteria; Bacteroidota; Bacteroidia; Bacteroidales; Marinilabiliaceae; Geofilum	0.00828537
Bacteria; Bacillota_A; Clostridia; Oscillospirales; Ruminococcaceae; Negativibacillus	0.00825905
Bacteria; Pseudomonadota; Gammaproteobacteria; Cardiobacteriales; Wohlfahrtiimonadaceae; Ignatzschineria	0.00812898
Bacteria; Cyanobacteriota; Vampirovibrionia; Gastranaerophilales; Gastranaerophilaceae; RUG841	0.00809536
Bacteria; Pseudomonadota; Alphaproteobacteria; Caulobacterales; Caulobacteraceae; Caulobacter	0.00803342
Bacteria; Bacillota_A; Clostridia; Oscillospirales; Oscillospiraceae; CAG-103	0.00799614
Bacteria; Campylobacterota; Campylobacteria; Campylobacterales; Arcobacteraceae; Aliarcobacter	0.00796864
Bacteria; Bacteroidota; Rhodothermia; Rhodothermales; Rubricoccaceae; Rubrivirga	0.0079384
Bacteria; Bacillota_A; Clostridia; Lachnospirales; Lachnospiraceae; Wujia	0.00789467
Bacteria; Pseudomonadota; Gammaproteobacteria; Enterobacterales_A; Pasteurellaceae; Basfia_A	0.00771685
Bacteria; Bacillota_A; Clostridia; Lachnospirales; Lachnospiraceae; Anaerostipes	0.00768492
Bacteria; Bacillota_A; Clostridia; Peptostreptococcales; Anaerovoracaceae; JALEJU01	0.00752021
Bacteria; Bacillota_A; Clostridia; Tissierellales; NA; NA	0.00748437
Bacteria; Bacillota_A; Clostridia; Lachnospirales; Lachnospiraceae; Sellimonas	0.00743689
Bacteria; Bacillota_A; Clostridia; Oscillospirales; Ruminococcaceae; UBA1394	0.00743141
Bacteria; Actinomycetota; Actinomycetia; Actinomycetales; Micrococcaceae; Paenarthrobacter	0.00734845
Bacteria; Pseudomonadota; Gammaproteobacteria; Cardiobacteriales; Wohlfahrtiimonadaceae; Wohlfahrtiimonas	0.00734168
Bacteria; Bacteroidota; Bacteroidia; Cytophagales; Hymenobacteraceae; Pontibacter	0.00733239
Bacteria; Bacillota_A; Clostridia; Lachnospirales; Lachnospiraceae; Eubacterium_I	0.00716022
Bacteria; Bacillota_A; Clostridia; Peptostreptococcales; Natronincolaceae; Alkaliphilus_B	0.00715131
Bacteria; Spirochaetota; Spirochaetia; Treponematales; Treponemataceae; Treponema_D	0.00714799
Bacteria; Actinomycetota; Actinomycetia; Actinomycetales; Micrococcaceae; Pseudoglutamicibacter	0.00706186
Bacteria; Actinomycetota; Actinomycetia; Mycobacteriales; Pseudonocardiaceae; Actinomycetospora	0.00692913
Bacteria; Bacillota_A; Clostridia; Tissierellales; Tissierellaceae_A; JAAYTL01	0.00692899
Bacteria; Actinomycetota; Actinomycetia; Actinomycetales; Dermatophilaceae; Ornithinimicrobium	0.00686526
Bacteria; Pseudomonadota; Alphaproteobacteria; Rhizobiales; Rhizobiaceae; Agrobacterium	0.00680629
Bacteria; Pseudomonadota; Gammaproteobacteria; Burkholderiales; Burkholderiaceae_C; Pusillimonas_C	0.00676145
Bacteria; Cyanobacteriota; Vampirovibrionia; Gastranaerophilales; Gastranaerophilaceae; NA	0.00674659
Bacteria; Bacillota_A; Clostridia; Lachnospirales; Lachnospiraceae; CAG-95	0.00660482
Bacteria; Bacillota_A; Clostridia; Lachnospirales; Lachnospiraceae; Lachnospira	0.00659628
Bacteria; Pseudomonadota; Alphaproteobacteria; RF32; CAG-239; Scatacola_A	0.00659229
Bacteria; Bacteroidota; Bacteroidia; Bacteroidales; Muribaculaceae; CAG-485	0.00645362
Bacteria; Bacteroidota; Bacteroidia; Bacteroidales; Paludibacteraceae; RF16	0.00642461
Bacteria; Bacillota_A; Clostridia; Lachnospirales; Lachnospiraceae; Acetatifactor	0.00641193
Bacteria; Bacillota_A; Clostridia; Lachnospirales; Lachnospiraceae; Choladocola	0.00638033
Bacteria; Bacteroidota; Bacteroidia; Cytophagales; Spirosomaceae; NA	0.00631516
Bacteria; Eremiobacterota; Xenobia; Xenobiales; QWHO01; QWHO01	0.00627864
Bacteria; Bacillota_A; Clostridia; Christensenellales; CAG-314; SFEB01	0.00625305
Bacteria; Actinomycetota; Actinomycetia; Actinomycetales; Dermatophilaceae; Kytococcus	0.00609344
Bacteria; Bacillota; Bacilli; NA; NA; NA	0.00608116
Bacteria; Pseudomonadota; Alphaproteobacteria; Rhizobiales; Devosiaceae; Pelagibacterium	0.00604566
Bacteria; Bacillota_A; Clostridia; Clostridiales; Clostridiaceae; Clostridium_X	0.00603418
Bacteria; Bacillota_A; Clostridia; Peptostreptococcales; Peptostreptococcaceae; Terrisporobacter	0.00600403
Bacteria; Pseudomonadota; Gammaproteobacteria; Xanthomonadales; Rhodanobacteraceae; Luteibacter	0.00599127
Bacteria; Actinomycetota; Actinomycetia; Actinomycetales; Microbacteriaceae; Rhodoglobus	0.00577377
Bacteria; Pseudomonadota; Alphaproteobacteria; Rhizobiales; Rhizobiaceae; Aquamicrobium_A	0.00576413
Bacteria; Bacteroidota; Bacteroidia; Sphingobacteriales; Sphingobacteriaceae; Parapedobacter	0.00576003
Bacteria; Chloroflexota; Chloroflexia; Thermomicrobiales; UBA6265; CADCWK01	0.00572376
Bacteria; Actinomycetota; Actinomycetia; Actinomycetales; Actinomycetaceae; Actinomyces	0.00572229
Bacteria; Actinomycetota; Coriobacteriia; Coriobacteriales; Atopobiaceae; Tractidigestivibacter	0.00572014
Bacteria; Actinomycetota; Actinomycetia; Mycobacteriales; Geodermatophilaceae; Klenkia	0.00570959
Bacteria; Bacillota; Bacilli; Lactobacillales; Streptococcaceae; Lactococcus	0.00559961
Bacteria; Pseudomonadota; Gammaproteobacteria; Burkholderiales; Burkholderiaceae_A; Mesosutterella	0.00551053
Bacteria; Pseudomonadota; Gammaproteobacteria; Burkholderiales; Burkholderiaceae; Paraburkholderia	0.00547598
Bacteria; Bacillota_A; Clostridia; Christensenellales; CAG-74; NA	0.00545597
Bacteria; Bacillota_A; Clostridia; Oscillospirales; Oscillospiraceae; Limivicinus	0.00536762
Bacteria; Bacillota_A; Clostridia; Oscillospirales; CAG-272; NA	0.0053215
Bacteria; Verrucomicrobiota; Verrucomicrobiae; Verrucomicrobiales; Akkermansiaceae; Akkermansia	0.00527079
Bacteria; Bacteroidota; Bacteroidia; Chitinophagales; JADIYW01; JAMLHH01	0.00519371
Bacteria; Pseudomonadota; Alphaproteobacteria; Acetobacterales; Acetobacteraceae; Roseomonas_D	0.00512526
Bacteria; Bacillota_A; Clostridia; Oscillospirales; CAG-272; HGM12669	0.00509469
Bacteria; Bacillota_A; Clostridia; Peptostreptococcales; Peptostreptococcaceae; Peptostreptococcus	0.00508534
Bacteria; Bacillota_A; Clostridia; Clostridiales; Clostridiaceae; Proteiniclasticum	0.00508427
Bacteria; Bacillota; Bacilli; Mycoplasmatales; Metamycoplasmataceae; Mycoplasmopsis_A	0.00505416
Bacteria; Bacteroidota; Bacteroidia; Chitinophagales; Saprospiraceae; SLDF01	0.00500587
Bacteria; Verrucomicrobiota; Lentisphaeria; Victivallales; Victivallaceae; Victivallis	0.00496303
Bacteria; Acidobacteriota; Blastocatellia; Pyrinomonadales; Pyrinomonadaceae; OLB17	0.00495832
Bacteria; Bacillota_A; Clostridia; Lachnospirales; Lachnospiraceae; Frisingicoccus	0.00491491
Bacteria; Bacillota_A; Clostridia; Lachnospirales; NA; NA	0.00488111
Bacteria; Bacteroidota; Bacteroidia; Bacteroidales; Rikenellaceae; Alistipes_A	0.00486771
Bacteria; Actinomycetota; Actinomycetia; Actinomycetales; Demequinaceae; JAFGBM01	0.00480285
Bacteria; Bacillota_A; Clostridia; Tissierellales; Peptoniphilaceae; NA	0.00479605
Bacteria; Bacillota_A; Clostridia; Peptostreptococcales; Anaerovoracaceae; Eubacterium_T	0.00478825
Bacteria; Bacteroidota; Bacteroidia; Bacteroidales; Marinilabiliaceae; NA	0.00475184
Bacteria; Pseudomonadota; Gammaproteobacteria; Burkholderiales; Neisseriaceae; Kingella_C	0.00471257
Bacteria; Bacteroidota; Bacteroidia; Chitinophagales; Chitinophagaceae; Ferruginibacter	0.00468561
Bacteria; Bacillota_A; Clostridia; Peptostreptococcales; Filifactoraceae; Peptoanaerobacter	0.00467148
Bacteria; Bacteroidota; Bacteroidia; Bacteroidales; Dysgonomonadaceae; NA	0.00461486
Bacteria; Bacteroidota; Bacteroidia; Chitinophagales; Chitinophagaceae; Flavipsychrobacter	0.00454537
Bacteria; Actinomycetota; Actinomycetia; Actinomycetales; Dermatophilaceae; Terracoccus	0.00452921
Bacteria; Bacillota_A; Clostridia; Peptostreptococcales; NA; NA	0.00452075
Bacteria; Bacillota; Bacilli; Mycoplasmatales; Metamycoplasmataceae; Metamycoplasma	0.00444957
Bacteria; Bacteroidota; Bacteroidia; Bacteroidales; Dysgonomonadaceae; Dysgonomonas	0.00437632
Bacteria; Pseudomonadota; Gammaproteobacteria; Enterobacterales; Enterobacteriaceae; Klebsiella	0.00437023
Bacteria; Bacillota_A; Clostridia; Peptostreptococcales; Peptostreptococcaceae; GCA-900066495	0.00436489
Bacteria; Bacteroidota; Bacteroidia; Bacteroidales; Muribaculaceae; NA	0.00431586
Bacteria; Bacillota_A; Clostridia; Tissierellales; Peptoniphilaceae; Peptoniphilus_C	0.00428761
Bacteria; Bacteroidota; Bacteroidia; Sphingobacteriales; Sphingobacteriaceae; Olivibacter	0.00422481
Bacteria; Pseudomonadota; Alphaproteobacteria; Rhizobiales; Rhizobiaceae; Falsochrobactrum	0.00421575
Bacteria; Pseudomonadota; Alphaproteobacteria; Rhizobiales; Rhizobiaceae; Pseudohoeflea	0.00420819
Bacteria; Actinomycetota; Actinomycetia; Actinomycetales; JAHECE01; JAHECE01	0.00419221
Bacteria; Chloroflexota; Chloroflexia; Thermomicrobiales; UBA6265; NA	0.00418252
Bacteria; Bacteroidota; Bacteroidia; Cytophagales; Cyclobacteriaceae; Algoriphagus	0.00415066
Bacteria; Bacillota; Bacilli; Acholeplasmatales; Acholeplasmataceae; Acholeplasma	0.00407624
Bacteria; Pseudomonadota; Alphaproteobacteria; Micavibrionales; Micavibrionaceae; Micavibrio	0.00406978
Bacteria; Actinomycetota; Coriobacteriia; Coriobacteriales; Atopobiaceae; NA	0.00406502
Bacteria; Bacillota_A; Clostridia; Christensenellales; CAG-74; Ventricola	0.00406056
Bacteria; Actinomycetota; Actinomycetia; Actinomycetales; Micrococcaceae; Glutamicibacter	0.00404583
Bacteria; Actinomycetota; Actinomycetia; Actinomycetales; Cellulomonadaceae; Jonesia	0.00400442
Bacteria; Bacteroidota; Bacteroidia; Bacteroidales; Dysgonomonadaceae; JAAYFB01	0.00398867
Bacteria; Actinomycetota; Actinomycetia; Actinomycetales; Beutenbergiaceae; NA	0.00393861
Bacteria; Bacillota_C; Negativicutes; Acidaminococcales; Acidaminococcaceae; Phascolarctobacterium_A	0.00388266
Bacteria; Pseudomonadota; Alphaproteobacteria; Acetobacterales; Acetobacteraceae; NA	0.00378465
Bacteria; Actinomycetota; Actinomycetia; Actinomycetales; Microbacteriaceae; Curtobacterium	0.00372554
Bacteria; Planctomycetota; Planctomycetia; Pirellulales; Pirellulaceae; UBA6163	0.003721
Bacteria; Pseudomonadota; Gammaproteobacteria; Pseudomonadales; Pseudomonadaceae; Stutzerimonas	0.00372085
Bacteria; Actinomycetota; Actinomycetia; Actinomycetales; Quadrisphaeraceae; Pseudokineococcus	0.00371682
Bacteria; Bacillota_A; Clostridia; Oscillospirales; Ruminococcaceae; UBA3818	0.00366009
Bacteria; Actinomycetota; Actinomycetia; Propionibacteriales; Propionibacteriaceae; Propionicimonas	0.00360531
Bacteria; Bacillota_A; Clostridia; Lachnospirales; Lachnospiraceae; Muricomes	0.00353991
Bacteria; Bacillota_A; Clostridia; Tissierellales; Peptoniphilaceae; JAJMZJ01	0.00352834
Bacteria; Bacillota_A; Clostridia; Peptostreptococcales; Anaerovoracaceae; Fimisoma	0.0035079
Bacteria; Pseudomonadota; Alphaproteobacteria; Rhodobacterales; Rhodobacteraceae; JALRHZ01	0.00349786
Bacteria; Actinomycetota; Actinomycetia; Mycobacteriales; Geodermatophilaceae; Blastococcus	0.00349683
Bacteria; Bacillota; Bacilli; Brevibacillales; Brevibacillaceae; Brevibacillus	0.00349214
Bacteria; Actinomycetota; Actinomycetia; Propionibacteriales; Nocardioidaceae; NA	0.003491
Bacteria; Bacillota_A; Clostridia; Peptostreptococcales; Anaerovoracaceae; NA	0.00348784
Bacteria; Acidobacteriota; Blastocatellia; Pyrinomonadales; Pyrinomonadaceae; GCA-002050365	0.00347274
Bacteria; Bacteroidota; Bacteroidia; Flavobacteriales; Flavobacteriaceae; Gillisia	0.0034636
Bacteria; Pseudomonadota; Gammaproteobacteria; Burkholderiales; Nitrosomonadaceae; Nitrosomonas	0.00346341
Bacteria; Bacillota_A; Clostridia; Christensenellales; CAG-74; Alectryocaccomicrobium	0.00345074
Bacteria; Bacillota_A; Clostridia; Oscillospirales; Acutalibacteraceae; UBA1417	0.00342156
Bacteria; Pseudomonadota; Gammaproteobacteria; Pseudomonadales; Pseudomonadaceae; Halopseudomonas	0.00341457
Bacteria; Bacillota_A; Clostridia; Oscillospirales; Ruminococcaceae; HGM13222	0.00339472
Bacteria; Chloroflexota; Chloroflexia; Thermomicrobiales; UBA6265; CADCWI01	0.00336959
Bacteria; Actinomycetota; Actinomycetia; Streptomycetales; Streptomycetaceae; Streptomyces	0.00336496
Bacteria; Bacillota; Bacilli; Tumebacillales; Tumebacillaceae; Tumebacillus_A	0.00336393
Bacteria; Pseudomonadota; Gammaproteobacteria; Xanthomonadales; Xanthomonadaceae; Lysobacter	0.00335146
Bacteria; Bacillota_A; Clostridia; Oscillospirales; Ruminococcaceae; Anaerotruncus	0.00334845
Bacteria; Bacillota_A; Clostridia; Lachnospirales; Lachnospiraceae; RUG115	0.00324439
Bacteria; Pseudomonadota; Gammaproteobacteria; Legionellales; Legionellaceae; NA	0.00324331
Bacteria; Bacteroidota; Bacteroidia; Flavobacteriales; Cryomorphaceae; Cryomorpha	0.00324317
Bacteria; Pseudomonadota; Alphaproteobacteria; Rhizobiales; Rhizobiaceae; Aureimonas	0.00323165
Bacteria; Sumerlaeota; Sumerlaeia; Sumerlaeales; Sumerlaeaceae; NA	0.00322199
Bacteria; Pseudomonadota; Gammaproteobacteria; Burkholderiales; Burkholderiaceae_B; JAHBZM01	0.00322147
Bacteria; Deinococcota; Deinococci; Deinococcales; Trueperaceae; JAAYYF01	0.00317224
Bacteria; Pseudomonadota; Gammaproteobacteria; Nevskiales; Nevskiaceae; Sinimarinibacterium	0.00316428
Bacteria; Bacillota; Bacilli; Paenibacillales; Paenibacillaceae; Pristimantibacillus	0.00312636
Bacteria; Bacillota_A; Clostridia; Oscillospirales; Ruminococcaceae; Faecivivens	0.00311513
Bacteria; Bacillota_A; Clostridia; Tissierellales; Peptoniphilaceae; Finegoldia	0.00311038
Bacteria; Bacillota_A; Clostridia; Lachnospirales; Lachnospiraceae; Lachnoclostridium_B	0.0030798
Bacteria; Pseudomonadota; Alphaproteobacteria; RF32; CAG-239; MGBC133411	0.00307517
Bacteria; Bacillota_A; Clostridia; TANB77; CAG-508; UMGS1864	0.00307175
Bacteria; Desulfobacterota_F; Desulfuromonadia; Desulfuromonadales; NA; NA	0.00302913
Bacteria; Patescibacteria; Saccharimonadia; Saccharimonadales; JALRDG01; JALRDG01	0.00300355
Bacteria; Bacillota; Bacilli; Acholeplasmatales; Acholeplasmataceae; Haploplasma	0.00299792
Bacteria; Pseudomonadota; Alphaproteobacteria; Sphingomonadales; Sphingomonadaceae; Alteraurantiacibacter	0.00299301
Bacteria; Bacillota_A; Clostridia; Lachnospirales; Lachnospiraceae; KLE1615	0.00298916
Bacteria; Pseudomonadota; Alphaproteobacteria; Rhodobacterales; Rhodobacteraceae; Meridianimarinicoccus	0.00296425
Bacteria; Pseudomonadota; Gammaproteobacteria; Burkholderiales; Chromobacteriaceae; Vogesella	0.0029449
Bacteria; Pseudomonadota; Gammaproteobacteria; Xanthomonadales; Rhodanobacteraceae; Rhodanobacter	0.00293543
Bacteria; Bacillota_A; Clostridia; Lachnospirales; Lachnospiraceae; Lachnoanaerobaculum	0.0029351
Bacteria; Actinomycetota; Actinomycetia; Propionibacteriales; Nocardioidaceae; Marmoricola	0.00293037
Bacteria; Bacillota_A; Clostridia; Oscillospirales; Ruminococcaceae; UBA866	0.0029027
Bacteria; Actinomycetota; Actinomycetia; Actinomycetales; Actinomycetaceae; Pauljensenia	0.00289534
Bacteria; Pseudomonadota; Gammaproteobacteria; Burkholderiales; Rhodocyclaceae; Thauera	0.00288532
Bacteria; Actinomycetota; Actinomycetia; Mycobacteriales; Pseudonocardiaceae; Pseudonocardia	0.00288351
Bacteria; Eremiobacterota; NA; NA; NA; NA	0.002853
Bacteria; Sumerlaeota; Sumerlaeia; Sumerlaeales; Sumerlaeaceae; HGW-BRC1-1	0.00284058
Bacteria; Pseudomonadota; Alphaproteobacteria; Rhizobiales; Beijerinckiaceae; Camelimonas	0.00278856
Bacteria; Bacillota_A; Clostridia; Christensenellales; CAG-74; Limiplasma	0.00278468
Bacteria; Pseudomonadota; Alphaproteobacteria; RF32; CAG-239; NA	0.00277884
Bacteria; Bacteroidota; Bacteroidia; Chitinophagales; Saprospiraceae; NA	0.00275291
Bacteria; Pseudomonadota; Alphaproteobacteria; Rhizobiales; Xanthobacteraceae; NA	0.00274694
Bacteria; Bacillota; Bacilli; RFN20; CAG-288; Scatoplasma	0.00274503
Bacteria; Bacillota_A; Clostridia; Oscillospirales; Acutalibacteraceae; NA	0.00273282
Bacteria; Bacillota_A; Clostridia; Lachnospirales; Lachnospiraceae; Eisenbergiella	0.00273017
Bacteria; Bacillota_A; Clostridia; Lachnospirales; Lachnospiraceae; CAG-56	0.00269642
Bacteria; Bacillota_C; Negativicutes; Veillonellales; Megasphaeraceae; Megasphaera	0.00268516
Bacteria; Actinomycetota; Actinomycetia; Propionibacteriales; Propionibacteriaceae; Friedmanniella	0.00268139
Bacteria; Campylobacterota; Campylobacteria; Campylobacterales; Campylobacteraceae; Campylobacter_A	0.00267865
Bacteria; Bacillota_A; Clostridia; Tissierellales; Peptoniphilaceae; Gallicola	0.00266044
Bacteria; Actinomycetota; Coriobacteriia; Coriobacteriales; Atopobiaceae; Atopobium	0.00265543
Bacteria; Bacillota_A; Clostridia; Eubacteriales; Eubacteriaceae; Eubacterium	0.00262417
Bacteria; Bacillota; Bacilli; Staphylococcales; Salinicoccaceae; Salinicoccus	0.0026093
Bacteria; Actinomycetota; Thermoleophilia; Solirubrobacterales; Solirubrobacteraceae; Patulibacter	0.00259712
Bacteria; Bdellovibrionota; Oligoflexia; Oligoflexales; Oligoflexaceae; Oligoflexus	0.00257821
Bacteria; Pseudomonadota; Gammaproteobacteria; Enterobacterales; Enterobacteriaceae; Pantoea	0.00256225
Bacteria; Bacillota_A; Clostridia; Tissierellales; Gottschalkiaceae; Andreesenia	0.0025611
Bacteria; Bacillota_A; Clostridia; Peptostreptococcales; Filifactoraceae; Filifactor	0.0025493
Bacteria; Bacillota_A; Clostridia; Oscillospirales; Oscillospiraceae; Pseudoscilispira	0.0025333
Bacteria; Bacillota_A; Clostridia; Lachnospirales; Lachnospiraceae; Lachnoclostridium	0.00252997
Bacteria; Pseudomonadota; Gammaproteobacteria; Xanthomonadales; Xanthomonadaceae; VRTS01	0.00251996
Bacteria; Pseudomonadota; Alphaproteobacteria; Rhodobacterales; Rhodobacteraceae; JAACUH01	0.00250718
Bacteria; Pseudomonadota; Alphaproteobacteria; Sphingomonadales; Sphingomonadaceae; Sphingobium	0.00249355
Bacteria; Patescibacteria; Saccharimonadia; Saccharimonadales; UBA4665; JAJZWH01	0.00249044
Bacteria; Bacillota; Bacilli; Acholeplasmatales; Acholeplasmataceae; NA	0.00248286
Bacteria; Chloroflexota; Anaerolineae; Caldilineales; Caldilineaceae; NA	0.00248132
Bacteria; Bacillota_A; Clostridia; Oscillospirales; Ruminococcaceae; Harryflintia	0.00245494
Bacteria; Bacteroidota; Bacteroidia; Bacteroidales; Bacteroidaceae; HGM04593	0.00244911
Bacteria; Bacillota_A; Clostridia; Christensenellales; CAG-74; UBA11524	0.00243986
Bacteria; Myxococcota; Bradymonadia; Bradymonadales; Bradymonadaceae; SKON01	0.00243216
Bacteria; Actinomycetota; Actinomycetia; Actinomycetales; Microbacteriaceae; Mycetocola_A	0.00243086
Bacteria; Pseudomonadota; Alphaproteobacteria; Caulobacterales; Caulobacteraceae; Phenylobacterium	0.00237485
Bacteria; Actinomycetota; Actinomycetia; Mycobacteriales; Mycobacteriaceae; Mycobacterium	0.00236167
Bacteria; Bacteroidota; Bacteroidia; Flavobacteriales; Crocinitomicaceae; NA	0.00234905
Bacteria; Pseudomonadota; Alphaproteobacteria; Acetobacterales; Acetobacteraceae; CAIMOR01	0.00233074
Bacteria; Bacillota_A; Clostridia; Peptostreptococcales; Anaerovoracaceae; Aminipila	0.00229926
Bacteria; Bacillota; Bacilli; Staphylococcales; Salinicoccaceae; Jeotgalicoccus	0.00229277
Bacteria; Pseudomonadota; Gammaproteobacteria; Enterobacterales_A; Pasteurellaceae; Rodentibacter_A	0.00228995
Bacteria; Actinomycetota; Acidimicrobiia; Acidimicrobiales; JAAYBP01; NA	0.00225252
Bacteria; Actinomycetota; Acidimicrobiia; Acidimicrobiales; NA; NA	0.00224747
Bacteria; Bacillota_A; Clostridia; Oscillospirales; Ruminococcaceae; NA	0.00224458
Bacteria; Pseudomonadota; Alphaproteobacteria; Rhodospirillales_A; UXAT02; REEP01	0.00224147
Bacteria; Pseudomonadota; Gammaproteobacteria; Xanthomonadales; Xanthomonadaceae; Thermomonas	0.00223504
Bacteria; Actinomycetota; Actinomycetia; Streptosporangiales; Streptosporangiaceae; Nocardiopsis	0.00221322
Bacteria; Bacteroidota; Bacteroidia; Bacteroidales; Muribaculaceae; CAG-873	0.00219909
Bacteria; Pseudomonadota; Alphaproteobacteria; Rhodobacterales; Rhodobacteraceae; Rubellimicrobium	0.00219472
Bacteria; Myxococcota; Bradymonadia; REDH01; REDH01; REDH01	0.00218272
Bacteria; Pseudomonadota; Gammaproteobacteria; Enterobacterales; Enterobacteriaceae; Providencia_B	0.00217817
Bacteria; Pseudomonadota; Alphaproteobacteria; Rhodobacterales; Rhodobacteraceae; Pontibaca	0.00217195
Bacteria; Gemmatimonadota; Gemmatimonadetes; NA; NA; NA	0.0021695
Bacteria; Bacillota; Bacilli; Bacillales; Planococcaceae; Kurthia	0.00216912
Bacteria; Bacillota_A; Clostridia; Lachnospirales; Anaerotignaceae; Metalachnospira	0.00214125
Bacteria; Actinomycetota; Actinomycetia; Actinomycetales; Dermatophilaceae; Dermatophilus	0.00213023
Bacteria; Bacillota_A; Clostridia; Oscillospirales; Oscillospiraceae; JAEWRY01	0.00212284
Bacteria; Bacteroidota; Bacteroidia; Flavobacteriales; Flavobacteriaceae; Confluentibacter	0.00211515
Bacteria; Pseudomonadota; Gammaproteobacteria; Enterobacterales_A; Alteromonadaceae; Aliidiomarina	0.00210945
Bacteria; Bacillota_A; Clostridia; Oscillospirales; Acutalibacteraceae; UMGS1071	0.0021093
Bacteria; Bacillota_C; Negativicutes; Veillonellales; Dialisteraceae; Dialister	0.00210047
Bacteria; Pseudomonadota; Gammaproteobacteria; Xanthomonadales; UBA2363; Pseudofulvimonas	0.00209989
Bacteria; Patescibacteria; Saccharimonadia; Saccharimonadales; JACDBH01; JACDBH01	0.00208844
Bacteria; Pseudomonadota; Gammaproteobacteria; Burkholderiales; Burkholderiaceae_B; Acidovorax	0.00208814
Bacteria; Bacteroidota; Bacteroidia; Bacteroidales; Muribaculaceae; Paramuribaculum	0.00208199
Bacteria; Fusobacteriota; Fusobacteriia; Fusobacteriales; Leptotrichiaceae; Leptotrichia_A	0.00206532
Bacteria; Bacillota_A; Clostridia; UBA1381; UBA1381; NA	0.00204723
Bacteria; Bacteroidota; Bacteroidia; Bacteroidales; Tannerellaceae; Macellibacteroides	0.00203799
Bacteria; Bacillota_A; Clostridia; Lachnospirales; Cellulosilyticaceae; NA	0.00203421
Bacteria; Planctomycetota; Planctomycetia; Pirellulales; Pirellulaceae; Pirellula_B	0.00202811
Bacteria; Actinomycetota; Thermoleophilia; Solirubrobacterales; 70-9; 67-14	0.00200961
Bacteria; Bacteroidota; Bacteroidia; Cytophagales; Hymenobacteraceae; NA	0.00198928
Bacteria; Bacillota_A; Clostridia; Oscillospirales; Ruminococcaceae; Pygmaiobacter	0.00198572
Bacteria; Bacteroidota; Bacteroidia; Cytophagales; Spirosomaceae; Aquirufa	0.00198518
Bacteria; Cyanobacteriota; Cyanobacteriia; Elainellales; Elainellaceae; Leptolyngbya_A	0.00198454
Bacteria; Pseudomonadota; Gammaproteobacteria; Burkholderiales; Burkholderiaceae_A; Parasutterella	0.00197972
Bacteria; Bacillota_A; Clostridia; Lachnospirales; Lachnospiraceae; Pseudobutyrivibrio	0.00197272
Bacteria; Bacillota_A; Clostridia; Christensenellales; CAG-74; SFHK01	0.0019657
Bacteria; Desulfobacterota; Desulfobulbia; Desulfobulbales; Desulfocapsaceae; Desulforhopalus	0.00196417
Bacteria; Pseudomonadota; Alphaproteobacteria; Rhodobacterales; Rhodobacteraceae; UBA6796	0.00195847
Bacteria; Actinomycetota; Acidimicrobiia; Acidimicrobiales; Microtrichaceae; NA	0.00194958
Bacteria; Bacillota_A; Clostridia; Oscillospirales; Oscillospiraceae; Oscillibacter	0.00193743
Bacteria; Bacillota_A; Clostridia; Lachnospirales; Lachnospiraceae; Schaedlerella	0.00192663
Bacteria; Bacteroidota; Bacteroidia; Cytophagales; Spirosomaceae; Spirosoma	0.00187958
Bacteria; Pseudomonadota; Gammaproteobacteria; Burkholderiales; Burkholderiaceae_B; Rubrivivax	0.001871
Bacteria; Pseudomonadota; Gammaproteobacteria; Burkholderiales; Burkholderiaceae_B; Lampropedia	0.0018632
Bacteria; Pseudomonadota; Alphaproteobacteria; Rhizobiales; Beijerinckiaceae; Microvirga	0.00184916
Bacteria; Deinococcota; Deinococci; Deinococcales; Trueperaceae; NA	0.00181883
Bacteria; Cyanobacteriota; Cyanobacteriia; Cyanobacteriales; NA; NA	0.00181323
Bacteria; Patescibacteria; Saccharimonadia; Saccharimonadales; UBA1547_A; 2011-GWC2-44-17	0.00176542
Bacteria; Actinomycetota; Actinomycetia; Actinomycetales; Cellulomonadaceae; Rarobacter	0.00176474
Bacteria; Bacillota_A; Clostridia; Oscillospirales; Ruminococcaceae; SFJ001	0.00174294
Bacteria; Bacteroidota; Bacteroidia; Bacteroidales; Muribaculaceae; JAGBWK01	0.00173454
Bacteria; Bacteroidota; Bacteroidia; Cytophagales; Spirosomaceae; Rhabdobacter	0.00173313
Bacteria; Pseudomonadota; Gammaproteobacteria; Xanthomonadales; Rhodanobacteraceae; NA	0.00173048
Bacteria; Pseudomonadota; Gammaproteobacteria; Pseudomonadales; NA; NA	0.00172666
Bacteria; Patescibacteria; JAEDAM01; Absconditabacterales; Absconditicoccaceae; HOT-345	0.00171477
Bacteria; Bacteroidota; Bacteroidia; Flavobacteriales; Crocinitomicaceae; Brumimicrobium	0.00169403
Bacteria; Bacteroidota; Bacteroidia; Bacteroidales; Muribaculaceae; Amulumruptor	0.00166912
Bacteria; Bacillota_A; Clostridia; Oscillospirales; Acutalibacteraceae; CAG-488	0.0016661
Bacteria; Bacillota_A; Clostridia; Peptostreptococcales; Anaerovoracaceae; RUG11894	0.00164473
Bacteria; Bacillota_A; Clostridia; Oscillospirales; CAG-272; UMGS1696	0.00163891
Bacteria; Bacillota_A; Clostridia; Oscillospirales; Ruminococcaceae; Ruthenibacterium	0.00161317
Bacteria; Bacteroidota; Bacteroidia; Sphingobacteriales; Sphingobacteriaceae; Pararcticibacter	0.00159101
Bacteria; Pseudomonadota; Gammaproteobacteria; Xanthomonadales; Xanthomonadaceae; Xanthomonas	0.00159012
Bacteria; Cyanobacteriota; Vampirovibrionia; Gastranaerophilales; Gastranaerophilaceae; Spyradomonas	0.00158821
Bacteria; Pseudomonadota; Gammaproteobacteria; Enterobacterales_A; Pasteurellaceae; Pasteurella	0.00158274
Bacteria; Bacillota_A; Clostridia; Oscillospirales; Acutalibacteraceae; DTU089	0.00157885
Bacteria; Pseudomonadota; Gammaproteobacteria; Burkholderiales; Burkholderiaceae_B; Albitalea	0.00157528
Bacteria; Pseudomonadota; Alphaproteobacteria; Rhizobiales; Devosiaceae; NA	0.001557
Bacteria; Actinomycetota; Actinomycetia; Mycobacteriales; Micromonosporaceae; Micromonospora	0.00154462
Bacteria; Bacteroidota; Bacteroidia; Flavobacteriales; Flavobacteriaceae; Salinimicrobium	0.00153598
Bacteria; Bacillota_A; Clostridia; Oscillospirales; CAG-272; UMGS1865	0.00153319
Bacteria; Pseudomonadota; Alphaproteobacteria; Rhizobiales; Beijerinckiaceae; Bosea	0.00152379
Bacteria; Pseudomonadota; Gammaproteobacteria; Steroidobacterales; Steroidobacteraceae; NA	0.0015182
Bacteria; Bacillota; Bacilli; ML615J-28; CAG-313; CAG-313	0.00151613
Bacteria; Actinomycetota; Actinomycetia; Actinomycetales; Kineosporiaceae; Kineosporia	0.00148347
Bacteria; Bacteroidota; Bacteroidia; Chitinophagales; Chitinophagaceae; Arachidicoccus	0.00148075
Bacteria; Pseudomonadota; Gammaproteobacteria; Pseudomonadales; Halomonadaceae; Marinospirillum	0.00147531
Bacteria; Bacteroidota; Bacteroidia; Bacteroidales; Paludibacteraceae; Enterocola	0.00147402
Bacteria; Chloroflexota; Anaerolineae; Aggregatilineales; Phototrophicaceae; OLB15	0.0014704
Bacteria; Actinomycetota; Actinomycetia; Actinomycetales; Cellulomonadaceae; Timonella	0.00146935
Bacteria; Bacillota_A; Clostridia; Lachnospirales; Lachnospiraceae; Anaerobutyricum	0.00146615
Bacteria; Actinomycetota; Actinomycetia; Actinomycetales; Microbacteriaceae; Pseudoclavibacter	0.00145846
Bacteria; Cyanobacteriota; Cyanobacteriia; NA; NA; NA	0.00145435
Bacteria; Pseudomonadota; Gammaproteobacteria; Xanthomonadales; Xanthomonadaceae; Arenimonas	0.00144715
Bacteria; Pseudomonadota; Alphaproteobacteria; Rhodobacterales; Rhodobacteraceae; Falsirhodobacter	0.00143272
Bacteria; Actinomycetota; Actinomycetia; Propionibacteriales; Propionibacteriaceae; Brooklawnia	0.00143268
Bacteria; Bacillota_A; Clostridia; Tissierellales; Tissierellaceae; Tissierella	0.00140669
Bacteria; Bacteroidota; Bacteroidia; Flavobacteriales; Crocinitomicaceae; UBA952	0.00140442
Bacteria; Bacillota_A; Clostridia; Peptostreptococcales; Anaerovoracaceae; S5-A14a	0.00139012
Bacteria; Pseudomonadota; Gammaproteobacteria; Burkholderiales; Burkholderiaceae; Oxalobacter	0.00138645
Bacteria; Bacteroidota; Bacteroidia; Flavobacteriales; PHOS-HE28; PHOS-HE28	0.00138022
Bacteria; Pseudomonadota; Alphaproteobacteria; Rhizobiales; Rhizobiaceae; Pseudorhizobium	0.00137161
Bacteria; Cyanobacteriota; Vampirovibrionia; Gastranaerophilales; RUG14156; MGBC122484	0.00137147
Bacteria; Pseudomonadota; Alphaproteobacteria; Rhizobiales; Rhizobiaceae; Neorhizobium	0.00136673
Bacteria; Pseudomonadota; Alphaproteobacteria; Rhodobacterales; Rhodobacteraceae; Pseudogemmobacter	0.00135807
Bacteria; Pseudomonadota; Gammaproteobacteria; Pseudomonadales; Cellvibrionaceae; Cellvibrio	0.00134772
Bacteria; Pseudomonadota; Gammaproteobacteria; Burkholderiales; Burkholderiaceae_A; Lautropia	0.0013454
Bacteria; Bacillota_A; Clostridia; Lachnospirales; Lachnospiraceae; Clostridium_AP	0.00134247
Bacteria; Bacillota_A; Clostridia; Christensenellales; Christensenellaceae; Christensenella	0.00133665
Bacteria; Bacteroidota; Rhodothermia; Rhodothermales; BA12; BA12	0.00133584
Bacteria; Bacteroidota; Bacteroidia; Bacteroidales; Prolixibacteraceae; Mariniphaga	0.00133523
Bacteria; Cyanobacteriota; Cyanobacteriia; Cyanobacteriales; Coleofasciculaceae; Caldora	0.00131966
Bacteria; Bacillota_A; Clostridia; Oscillospirales; Acutalibacteraceae; UBA737	0.00131808
Bacteria; Bacillota_A; Clostridia; Lachnospirales; Lachnospiraceae; Mediterraneibacter	0.00131508
Bacteria; Bacillota_A; Clostridia; Oscillospirales; Oscillospiraceae; CAG-170	0.00129703
Bacteria; Bacteroidota; Bacteroidia; Flavobacteriales; Flavobacteriaceae; Psychroflexus	0.0012961
Bacteria; Pseudomonadota; NA; NA; NA; NA	0.0012885
Bacteria; Pseudomonadota; Alphaproteobacteria; Parvibaculales; Parvibaculaceae; Parvibaculum	0.00128475
Bacteria; Pseudomonadota; Alphaproteobacteria; Caulobacterales; Caulobacteraceae; Asticcacaulis	0.00128411
Bacteria; Pseudomonadota; Gammaproteobacteria; Burkholderiales; Burkholderiaceae_C; CAITPF01	0.00127959
Bacteria; Bacillota_A; Clostridia; Oscillospirales; Acutalibacteraceae; UMGS1491	0.0012769
Bacteria; Pseudomonadota; Alphaproteobacteria; Rhizobiales; Methylopilaceae; Terrihabitans	0.00127148
Bacteria; Bacillota_A; Clostridia; Christensenellales; NA; NA	0.00126373
Bacteria; Bacteroidota; Bacteroidia; Sphingobacteriales; Sphingobacteriaceae; Mucilaginibacter	0.00125547
Bacteria; Patescibacteria; Saccharimonadia; Saccharimonadales; UBA7683; JACKGS01	0.00124955
Bacteria; Myxococcota; Bradymonadia; Bradymonadales; Bradymonadaceae; NA	0.00123873
Bacteria; Bacteroidota; Bacteroidia; Bacteroidales; P3; Onthomorpha	0.00123862
Bacteria; Bacteroidota; Bacteroidia; Flavobacteriales; Flavobacteriaceae; Arenibacter	0.00122942
Bacteria; Pseudomonadota; Gammaproteobacteria; Enterobacterales; Enterobacteriaceae; Serratia_B	0.00122821
Bacteria; Bacteroidota; Bacteroidia; Chitinophagales; Chitinophagaceae; Paracnuella	0.00122123
Bacteria; Desulfobacterota; Desulfovibrionia; Desulfovibrionales; Desulfovibrionaceae; Desulfovibrio	0.00121994
Bacteria; Pseudomonadota; Alphaproteobacteria; RF32; CAG-239; CAZU01	0.00121845
Bacteria; Pseudomonadota; Gammaproteobacteria; Burkholderiales; Methylophilaceae; Methylobacillus	0.00121464
Bacteria; Actinomycetota; Actinomycetia; Mycobacteriales; SCTD01; SCTD01	0.0012106
Bacteria; Pseudomonadota; Gammaproteobacteria; Cardiobacteriales; Cardiobacteriaceae; Suttonella	0.00120997
Bacteria; Bacillota_A; Clostridia; Tissierellales; Tissierellaceae_C; JANKMX01	0.00120574
Bacteria; Pseudomonadota; Alphaproteobacteria; Rhizobiales; Hyphomicrobiaceae; Ga0077530	0.00119929
Bacteria; Pseudomonadota; Gammaproteobacteria; Burkholderiales; Thiobacillaceae; JANWZL01	0.00118856
Bacteria; Pseudomonadota; Gammaproteobacteria; Burkholderiales; Burkholderiaceae_B; Hydrogenophaga	0.00118091
Bacteria; Chloroflexota; Chloroflexia; Thermomicrobiales; NA; NA	0.00117797
Bacteria; Pseudomonadota; Gammaproteobacteria; Burkholderiales; Burkholderiaceae_B; Comamonas_C	0.00117696
Bacteria; Bacteroidota; Bacteroidia; Chitinophagales; Chitinophagaceae; JJ008	0.00117563
Bacteria; Bacteroidota; Bacteroidia; Flavobacteriales; Weeksellaceae; Cloacibacterium	0.00117322
Bacteria; Bacteroidota; Bacteroidia; Chitinophagales; Chitinophagaceae; Flavitalea	0.00116827
Bacteria; Bacteroidota; Bacteroidia; Flavobacteriales; Vicingaceae; CAJXMH01	0.00116146
Bacteria; Cyanobacteriota; Cyanobacteriia; Phormidesmiales; Phormidesmiaceae; Nodosilinea	0.0011566
Bacteria; Sumerlaeota; Sumerlaeia; Sumerlaeales; Sumerlaeaceae; DRVG01	0.00115468
Bacteria; Bacillota_A; Clostridia; Lachnospirales; Lachnospiraceae; Butyribacter	0.00114225
Bacteria; Actinomycetota; Actinomycetia; Actinomycetales; Microbacteriaceae; Agrococcus	0.0011371
Bacteria; Bacillota_A; Clostridia; Lachnospirales; Lachnospiraceae; Hominisplanchenecus	0.00112496
Bacteria; Pseudomonadota; Gammaproteobacteria; DSM-16500; DSM-16500; UBA4722	0.00112392
Bacteria; Actinomycetota; Actinomycetia; Actinomycetales; Beutenbergiaceae; Serinibacter_A	0.00111847
Bacteria; Pseudomonadota; Gammaproteobacteria; Nevskiales; Nevskiaceae; NA	0.00111742
Bacteria; Pseudomonadota; Alphaproteobacteria; Rhizobiales; Beijerinckiaceae; NA	0.00111537
Bacteria; Pseudomonadota; Gammaproteobacteria; Burkholderiales; Burkholderiaceae_B; Giesbergeria	0.00111408
Bacteria; Bacillota_A; Clostridia; Oscillospirales; Ruminococcaceae; SFIE01	0.00111354
Bacteria; Pseudomonadota; Alphaproteobacteria; Sphingomonadales; Sphingomonadaceae; Qipengyuania	0.00108685
Bacteria; Pseudomonadota; Gammaproteobacteria; Enterobacterales; Enterobacteriaceae; Proteus	0.00108515
Bacteria; Bacillota; Bacilli; Erysipelotrichales; Erysipelotrichaceae; Holdemania	0.00108261
Bacteria; Pseudomonadota; Gammaproteobacteria; Enterobacterales; Enterobacteriaceae; Erwinia	0.00107192
Bacteria; Pseudomonadota; Alphaproteobacteria; Rhizobiales; Beijerinckiaceae; 28-YEA-48	0.00105375
Bacteria; Myxococcota; Bradymonadia; Bradymonadales; Bradymonadaceae; Lujinxingia	0.0010456
Bacteria; Pseudomonadota; Alphaproteobacteria; Sphingomonadales; Sphingomonadaceae; Blastomonas	0.00104173
Bacteria; Bacillota_A; Clostridia; TANB77; CAG-508; CAG-492	0.00103339
Bacteria; Pseudomonadota; Gammaproteobacteria; Enterobacterales; Enterobacteriaceae; Pseudocitrobacter	0.00103334
Bacteria; Bacteroidota; Bacteroidia; Bacteroidales; Porphyromonadaceae; NA	0.00103072
Bacteria; Chloroflexota; Chloroflexia; Thermomicrobiales; UBA6265; JAMLHN01	0.00102759
Bacteria; Bacillota; Bacilli; Staphylococcales; Salinicoccaceae; Aliicoccus	0.00102567
Bacteria; Bacillota_A; Clostridia; Lachnospirales; Lachnospiraceae; Avilachnospira	0.00102196
Bacteria; Pseudomonadota; Alphaproteobacteria; Sphingomonadales; Sphingomonadaceae; Sphingorhabdus_B	0.00101086
Bacteria; Bacillota; Bacilli; Mycoplasmatales; Mycoplasmoidaceae; Eperythrozoon_A	0.0010029
Bacteria; Chloroflexota; Limnocylindria; QHBO01; QHBO01; QHBO01	0.000999068
Bacteria; Actinomycetota; Actinomycetia; Actinomycetales; Micrococcaceae; Neomicrococcus	0.00099552
Bacteria; Bacillota_A; Clostridia; Tissierellales; Peptoniphilaceae; Peptoniphilus_A	0.000994464
Bacteria; Actinomycetota; Actinomycetia; Actinomycetales; Dermatophilaceae; F2B08	0.000987124
Bacteria; Bacillota_A; Clostridia; Oscillospirales; Acutalibacteraceae; UBA6857	0.000983292
Bacteria; Patescibacteria; Saccharimonadia; Saccharimonadales; UBA1020; UBA1020	0.000982074
Bacteria; Pseudomonadota; Gammaproteobacteria; Burkholderiales; Burkholderiaceae_C; Advenella	0.000977807
Bacteria; Bacteroidota; Bacteroidia; CAIKAF01; CAIKAF01; BA4	0.000971513
Bacteria; Bacillota_A; Clostridia; Lachnospirales; Anaerotignaceae; NA	0.00097115
Bacteria; Actinomycetota; Actinomycetia; Actinomycetales; Micrococcaceae; Yaniella	0.000968343
Bacteria; Chloroflexota; Anaerolineae; Caldilineales; Caldilineaceae; JAHBVH01	0.000963866
Bacteria; Bacillota_A; Clostridia; Lachnospirales; Lachnospiraceae; CAG-194	0.000961196
Bacteria; Bacillota; Bacilli; Erysipelotrichales; Coprobacillaceae; NA	0.00094934
Bacteria; Pseudomonadota; Alphaproteobacteria; Micavibrionales; UBA2020; UBA2020	0.000947547
Bacteria; Actinomycetota; Actinomycetia; Actinomycetales; Microbacteriaceae; Frigoribacterium	0.000944293
Bacteria; Bacillota_A; Clostridia; Oscillospirales; Oscillospiraceae; Evtepia	0.000934008
Bacteria; Bacillota; Bacilli; Erysipelotrichales; Erysipelotrichaceae; Erysipelothrix	0.000926491
Bacteria; Bacillota_A; Clostridia; Peptostreptococcales; Filifactoraceae; Acetoanaerobium	0.000922755
Bacteria; Bacillota_A; Clostridia; Oscillospirales; Ruminococcaceae; Avimicrobium	0.000921362
Bacteria; Pseudomonadota; Alphaproteobacteria; Rhizobiales; Hyphomicrobiaceae; Hyphomicrobium_C	0.000911848
Bacteria; Pseudomonadota; Alphaproteobacteria; Rhodobacterales; Rhodobacteraceae; Cypionkella	0.000910485
Bacteria; Bacillota_A; Clostridia; Oscillospirales; Oscillospiraceae; CAJOIG01	0.000905007
Bacteria; Pseudomonadota; Gammaproteobacteria; Burkholderiales; Burkholderiaceae_B; Limnohabitans	0.000904996
Bacteria; Bacillota; Bacilli; RFN20; CAG-826; Enteromonas	0.000893944
Bacteria; Pseudomonadota; Gammaproteobacteria; Enterobacterales_A; Pasteurellaceae; Haemophilus_D	0.000889369
Bacteria; Actinomycetota; Actinomycetia; Propionibacteriales; Nocardioidaceae; Nocardioides_A	0.000881792
Bacteria; Spirochaetota; Spirochaetia; Sphaerochaetales; Sphaerochaetaceae; RUG023	0.000878648
Bacteria; Bacillota_A; Clostridia; UMGS1810; UMGS1810; SIG435	0.000875534
Bacteria; Bacillota_A; Clostridia; Clostridiales; Clostridiaceae; NA	0.000868092
Bacteria; Planctomycetota; Planctomycetia; NA; NA; NA	0.000867777
Bacteria; Elusimicrobiota; Elusimicrobia; Elusimicrobiales; Elusimicrobiaceae; UBA1174	0.000866548
Bacteria; Bacillota_A; Clostridia; Christensenellales; CAG-74; Faecivicinus	0.000863988
Bacteria; Pseudomonadota; Gammaproteobacteria; Pseudomonadales; Halomonadaceae; Halomonas	0.000862547
Bacteria; Eremiobacterota; Xenobia; Xenobiales; NA; NA	0.000847371
Bacteria; Bacillota; Bacilli; ML615J-28; CAG-698; NA	0.00084186
Bacteria; Bacteroidota; Bacteroidia; Chitinophagales; Saprospiraceae; DT-111	0.000832675
Bacteria; Sumerlaeota; Sumerlaeia; NA; NA; NA	0.000829097
Bacteria; Actinomycetota; Actinomycetia; Actinomycetales; Actinomycetaceae; JB111	0.000828019
Bacteria; Bacillota_A; Clostridia; Lachnospirales; Lachnospiraceae; CAG-317	0.000826242
Bacteria; Bacillota_A; Clostridia; Oscillospirales; CAG-272; HGM12713	0.000823672
Bacteria; Pseudomonadota; Alphaproteobacteria; Geminicoccales; Geminicoccaceae; Geminicoccus	0.000822874
Bacteria; Actinomycetota; Thermoleophilia; Gaiellales; Gaiellaceae; NA	0.000822238
Bacteria; Pseudomonadota; Gammaproteobacteria; Enterobacterales; Enterobacteriaceae; Escherichia	0.000815037
Bacteria; Pseudomonadota; Alphaproteobacteria; Rhizobiales; Kaistiaceae; Kaistia	0.00081023
Bacteria; Actinomycetota; Thermoleophilia; Gaiellales; Gaiellaceae; 13-2-20CM-68-14	0.000809716
Bacteria; Actinomycetota; Acidimicrobiia; Acidimicrobiales; Microtrichaceae; JAFAFN01	0.000805008
Bacteria; Bacillota_A; Clostridia; Oscillospirales; Butyricicoccaceae; Agathobaculum	0.000799851
Bacteria; Pseudomonadota; Gammaproteobacteria; Enterobacterales_A; Pasteurellaceae; Gallibacterium	0.000799554
Bacteria; Bacteroidota; Bacteroidia; Bacteroidales; F082; Limimorpha	0.000797217
Bacteria; Bacteroidota; Bacteroidia; Flavobacteriales; Weeksellaceae; Epilithonimonas	0.000796287
Bacteria; Planctomycetota; Phycisphaerae; Tepidisphaerales; Tepidisphaeraceae; JADLCB01	0.000790587
Bacteria; Bacillota_A; Clostridia; Clostridiales; Clostridiaceae; Clostridium_J	0.000788388
Bacteria; Bacillota_A; Clostridia; Oscillospirales; Acutalibacteraceae; RGIG2206	0.000784277
Bacteria; Pseudomonadota; Alphaproteobacteria; Rhizobiales; Hyphomicrobiaceae; Hyphomicrobium_A	0.000776814
Bacteria; Bacillota_A; Clostridia; Christensenellales; CAG-314; Fimimonas	0.00076548
Bacteria; Bacteroidota; Bacteroidia; Sphingobacteriales; Sphingobacteriaceae; Daejeonella	0.00076512
Bacteria; Bacillota_A; Clostridia; UBA1381; UBA1381; HGM11525	0.000763537
Bacteria; Pseudomonadota; Alphaproteobacteria; Rhodospirillales_A; UXAT02; SSA4	0.000762899
Bacteria; Actinomycetota; Actinomycetia; Actinomycetales; Kineococcaceae; Kineococcus	0.000761115
Bacteria; Bacillota_A; Clostridia; Oscillospirales; CAG-272; UBA1248	0.000760796
Bacteria; Patescibacteria; Saccharimonadia; Saccharimonadales; Saccharimonadaceae; Saccharimonas	0.00075842
Bacteria; Actinomycetota; Thermoleophilia; Solirubrobacterales; Solirubrobacteraceae; NA	0.00075074
Bacteria; Pseudomonadota; Gammaproteobacteria; Burkholderiales; Burkholderiaceae_C; Pigmentiphaga	0.000746561
Bacteria; Pseudomonadota; Alphaproteobacteria; Azospirillales; Azospirillaceae; Skermanella	0.00074393
Bacteria; Pseudomonadota; Gammaproteobacteria; Burkholderiales; Rhodocyclaceae; Thauera_A	0.000742511
Bacteria; Pseudomonadota; Alphaproteobacteria; Rhizobiales; Xanthobacteraceae; Afipia	0.000736871
Bacteria; Bacillota_A; Clostridia; Lachnospirales; Lachnospiraceae; Extibacter	0.000736692
Bacteria; Pseudomonadota; Gammaproteobacteria; Legionellales; Legionellaceae; Legionella	0.000736384
Bacteria; Pseudomonadota; Alphaproteobacteria; Rhizobiales; Rhizobiaceae; Rhizobium	0.000725268
Bacteria; Actinomycetota; Actinomycetia; Mycobacteriales; Mycobacteriaceae; Williamsia_A	0.00072421
Bacteria; Armatimonadota; Chthonomonadetes; Chthonomonadales; CAJBBX01; JAAYVH01	0.000723819
Bacteria; Pseudomonadota; Gammaproteobacteria; Enterobacterales_A; Pasteurellaceae; Glaesserella	0.000719895
Bacteria; Pseudomonadota; Gammaproteobacteria; Xanthomonadales; Xanthomonadaceae; Luteimonas	0.000718256
Bacteria; Planctomycetota; Planctomycetia; Planctomycetales; Planctomycetaceae; Planctomicrobium	0.000715106
Bacteria; Actinomycetota; Actinomycetia; Propionibacteriales; Propionibacteriaceae; Auraticoccus	0.000713965
Bacteria; Campylobacterota; Campylobacteria; Campylobacterales; Sulfurimonadaceae; Sulfuricurvum	0.000709878
Bacteria; Bacteroidota; Kapabacteria; Kapabacteriales; UBA2268; JANJTB01	0.000709407
Bacteria; Patescibacteria; Saccharimonadia; Saccharimonadales; Nanoperiomorbaceae; Nanoperiomorbus	0.000709396
Bacteria; Desulfobacterota_F; Desulfuromonadia; Desulfuromonadales; Geopsychrobacteraceae; Malonomonas	0.000706255
Bacteria; Bacillota_A; Clostridia; Peptostreptococcales; Anaerovoracaceae; RUG099	0.000705045
Bacteria; Pseudomonadota; Gammaproteobacteria; Burkholderiales; Burkholderiaceae_C; Pusillimonas_B	0.000699224
Bacteria; Bacillota_A; Clostridia; Lachnospirales; Lachnospiraceae; Clostridium_R	0.000696746
Bacteria; Pseudomonadota; Gammaproteobacteria; Pseudomonadales; Pseudomonadaceae; Thiopseudomonas	0.000689901
Bacteria; Pseudomonadota; Alphaproteobacteria; Acetobacterales; Acetobacteraceae; Acidibrevibacterium	0.000689624
Bacteria; Bacteroidota; Bacteroidia; Flavobacteriales; Flavobacteriaceae; Sediminicola	0.000688972
Bacteria; Bacteroidota; Bacteroidia; Cytophagales; Cyclobacteriaceae; Ohtaekwangia	0.000687673
Bacteria; Bacillota_A; Clostridia; Saccharofermentanales; DTU023; DUPJ01	0.000685142
Bacteria; Bacillota_A; Clostridia; Saccharofermentanales; DTU023; DTU032	0.000684012
Bacteria; Chloroflexota; Anaerolineae; Aggregatilineales; Phototrophicaceae; OLB13	0.000677903
Bacteria; Acidobacteriota; Blastocatellia; Pyrinomonadales; Pyrinomonadaceae; NA	0.000668134
Bacteria; Bacteroidota; Bacteroidia; Sphingobacteriales; Sphingobacteriaceae; Pelobium	0.00066714
Bacteria; Cyanobacteriota; Sericytochromatia; UBA7694; UBA7694; GCA-2770975	0.00066232
Bacteria; Cyanobacteriota; Cyanobacteriia; Cyanobacteriales; Microcoleaceae; Microcoleus	0.000655223
Bacteria; Bacillota_A; Clostridia; UBA1212; UBA1255; SIG424	0.000654408
Bacteria; Actinomycetota; Actinomycetia; Propionibacteriales; Propionibacteriaceae; Brevilactibacter	0.000653046
Bacteria; Verrucomicrobiota; Lentisphaeria; Victivallales; UBA1829; UBA11452	0.000631965
Bacteria; Actinomycetota; Coriobacteriia; Coriobacteriales; Eggerthellaceae; Eggerthella	0.000631506
Bacteria; Actinomycetota; Actinomycetia; Actinomycetales; Quadrisphaeraceae; Quadrisphaera	0.000629421
Bacteria; Bacteroidota; Bacteroidia; Bacteroidales; Paludibacteraceae; Paludibacter	0.000625067
Bacteria; Planctomycetota; Planctomycetia; Pirellulales; Pirellulaceae; Aureliella	0.000615832
Bacteria; Bacillota_A; Clostridia; Peptostreptococcales; Anaerovoracaceae; Lentihominibacter	0.000608464
Bacteria; Bacillota_A; Clostridia; Oscillospirales; CAG-382; UMGS1387	0.000607251
Bacteria; Bacillota_A; Clostridia; TANB77; CAG-508; CAG-793	0.000607136
Bacteria; Pseudomonadota; Alphaproteobacteria; Rhizobiales; Rhizobiaceae; RCIO01	0.000605776
Bacteria; Bacillota_A; Clostridia; Saccharofermentanales; NA; NA	0.000605596
Bacteria; Pseudomonadota; Gammaproteobacteria; Burkholderiales; Burkholderiaceae_C; Castellaniella	0.000602067
Bacteria; Pseudomonadota; Gammaproteobacteria; Burkholderiales; Rhodocyclaceae; NA	0.000601576
Bacteria; Cyanobacteriota; Cyanobacteriia; Leptolyngbyales; Leptolyngbyaceae; Leptolyngbya	0.000600789
Bacteria; Bacillota_A; Clostridia; Peptostreptococcales; Anaerovoracaceae; CAG-238	0.000597561
Bacteria; Bacillota_A; Clostridia; Oscillospirales; Ruminococcaceae; CAG-115	0.000596832
Bacteria; Actinomycetota; Acidimicrobiia; UBA5794; ZC4RG35; JACZUI01	0.00059509
Bacteria; Bacillota; Bacilli; Mycoplasmatales; Mycoplasmoidaceae; Ureaplasma	0.000594859
Bacteria; Bacillota; Bacilli; Lactobacillales; Carnobacteriaceae; Alkalibacterium	0.000589053
Bacteria; Pseudomonadota; Gammaproteobacteria; Burkholderiales; Burkholderiaceae_B; Comamonas_E	0.000586041
Bacteria; Pseudomonadota; Alphaproteobacteria; Rhizobiales; Devosiaceae; Devosia_A	0.000578491
Bacteria; Actinomycetota; Thermoleophilia; Solirubrobacterales; Solirubrobacteraceae; SYBY01	0.00057446
Bacteria; Actinomycetota; Actinomycetia; Propionibacteriales; Propionibacteriaceae; Raineyella	0.00057383
Bacteria; Bacillota_A; Clostridia; Lachnospirales; Lachnospiraceae; Scatomonas	0.000572725
Bacteria; Bacillota; Bacilli; Bacillales; NA; NA	0.000562679
Bacteria; Fusobacteriota; Fusobacteriia; Fusobacteriales; Leptotrichiaceae; Pseudoleptotrichia	0.000562422
Bacteria; Actinomycetota; Actinomycetia; Actinomycetales; Micrococcaceae; Paeniglutamicibacter	0.000562019
Bacteria; Bacteroidota; Bacteroidia; Cytophagales; Spirosomaceae; Fibrella	0.000561037
Bacteria; Pseudomonadota; Gammaproteobacteria; Burkholderiales; Burkholderiaceae_C; Kerstersia	0.00055993
Bacteria; Chloroflexota; Anaerolineae; Aggregatilineales; Phototrophicaceae; NA	0.000559762
Bacteria; Bacteroidota; Bacteroidia; Bacteroidales; UBA932; Egerieousia	0.000559127
Bacteria; Verrucomicrobiota; Verrucomicrobiae; Opitutales; UBA3534; UBA3534	0.000558599
Bacteria; Bacteroidota; Bacteroidia; Chitinophagales; NA; NA	0.000557459
Bacteria; Bacillota_A; Clostridia; Oscillospirales; QAKW01; QAKW01	0.00055675
Bacteria; Bacillota_A; Clostridia; Peptostreptococcales; Anaerovoracaceae; UMGS973	0.000553995
Bacteria; Bacteroidota; Bacteroidia; Flavobacteriales; Weeksellaceae; Elizabethkingia	0.000553077
Bacteria; Actinomycetota; Actinomycetia; Actinomycetales; Micrococcaceae; Arthrobacter	0.000546145
Bacteria; Actinomycetota; Actinomycetia; Actinomycetales; Dermatophilaceae; Janibacter	0.000540542
Bacteria; Bacillota_A; Clostridia; Tissierellales; Peptoniphilaceae; Levyella	0.000537842
Bacteria; Pseudomonadota; Alphaproteobacteria; Rhizobiales; Kaistiaceae; Bauldia	0.000533971
Bacteria; Bacillota_C; Negativicutes; NA; NA; NA	0.000531548
Bacteria; Pseudomonadota; Alphaproteobacteria; Acetobacterales; Acetobacteraceae; Belnapia	0.000531352
Bacteria; Gemmatimonadota; Gemmatimonadetes; Gemmatimonadales; Gemmatimonadaceae; NA	0.000531123
Bacteria; Bacteroidota; Bacteroidia; Chitinophagales; Saprospiraceae; OLB9	0.000530081
Bacteria; Bacillota_A; Clostridia; UBA1381; UBA1381; Ornithomonoglobus	0.000527961
Bacteria; Actinomycetota; Acidimicrobiia; Acidimicrobiales; AC-14; CADDZP01	0.000527031
Bacteria; Bacillota_A; Clostridia; Oscillospirales; CAG-272; QALR01	0.000525321
Bacteria; Bacillota_A; Clostridia; Lachnospirales; Lachnospiraceae; Mobilitalea	0.000524815
Bacteria; Pseudomonadota; Gammaproteobacteria; Burkholderiales; Burkholderiaceae_A; Zeimonas	0.000523946
Bacteria; Bacillota; Bacilli; Erysipelotrichales; Erysipelotrichaceae; Dielma	0.000515224
Bacteria; Chloroflexota; Chloroflexia; Thermomicrobiales; CFX8; JAMLIA01	0.00051504
Bacteria; Pseudomonadota; Alphaproteobacteria; Rhodobacterales; Rhodobacteraceae; Tabrizicola	0.000511366
Bacteria; Gemmatimonadota; Gemmatimonadetes; Gemmatimonadales; Gemmatimonadaceae; JABAQJ01	0.000508665
Bacteria; Pseudomonadota; Gammaproteobacteria; Burkholderiales; Burkholderiaceae_B; Variovorax	0.000507821
Bacteria; Pseudomonadota; Alphaproteobacteria; Rhizobiales; Rhizobiaceae; Shinella	0.000504945
Bacteria; Actinomycetota; Coriobacteriia; Coriobacteriales; Eggerthellaceae; RUG013	0.000491368
Bacteria; Dependentiae; Babeliae; Babeliales; Babeliaceae; BOG-1370	0.000485546
Bacteria; Pseudomonadota; Gammaproteobacteria; Burkholderiales; Burkholderiaceae_B; Melaminivora_A	0.000483796
Bacteria; Bacillota_A; Clostridia; Oscillospirales; Acutalibacteraceae; Hydrogeniiclostridium	0.0004823
Bacteria; Bacillota_A; Clostridia; Oscillospirales; Acutalibacteraceae; CAG-177	0.000480816
Bacteria; Pseudomonadota; Alphaproteobacteria; Rhizobiales; Hyphomicrobiaceae; Ga0077555	0.000479204
Bacteria; Bacillota_A; Clostridia; Oscillospirales; CAG-272; CAG-272	0.000478914
Bacteria; Bacteroidota; Bacteroidia; Flavobacteriales; Flavobacteriaceae; Xanthomarina	0.000477671
Bacteria; Bacillota; Bacilli; Bacillales; DSM-18226; Neobacillus	0.000471194
Bacteria; Bacillota_A; Clostridia; Oscillospirales; Ruminococcaceae; UMGS1668	0.000466967
Bacteria; Bacteroidota; Bacteroidia; Bacteroidales; Paludibacteraceae; UBA1181	0.000465311
Bacteria; Planctomycetota; Planctomycetia; Gemmatales; Gemmataceae; Gemmata	0.000464148
Bacteria; Pseudomonadota; Gammaproteobacteria; Burkholderiales; Burkholderiaceae; JAEZLB01	0.000462761
Bacteria; Gemmatimonadota; Gemmatimonadetes; Gemmatimonadales; Gemmatimonadaceae; SCN-70-22	0.000460326
Bacteria; Fibrobacterota; Fibrobacteria; UBA11236; UBA11236; Chersky-265	0.00046023
Bacteria; Bacteroidota; Bacteroidia; Cytophagales; Hymenobacteraceae; Adhaeribacter	0.000459867
Bacteria; Pseudomonadota; Gammaproteobacteria; Burkholderiales; Burkholderiaceae; Ralstonia	0.000455596
Bacteria; Pseudomonadota; Gammaproteobacteria; Enterobacterales_A; Aeromonadaceae; Oceanimonas	0.000455416
Bacteria; Bacteroidota; Bacteroidia; Chitinophagales; Chitinophagaceae; Flavisolibacter	0.000451902
Bacteria; Bacteroidota; Bacteroidia; Flavobacteriales; Vicingaceae; BRH-c54	0.000451778
Bacteria; Pseudomonadota; Gammaproteobacteria; Enterobacterales_A; Succinivibrionaceae; WG-1	0.000450827
Bacteria; Bacteroidota; Rhodothermia; Balneolales; Balneolaceae; Balneola	0.000448992
Bacteria; Myxococcota; Bradymonadia; Bradymonadales; Bradymonadaceae; Microvenator	0.000448815
Bacteria; Pseudomonadota; Gammaproteobacteria; Burkholderiales; Rhodocyclaceae; Accumulibacter	0.000447443
Bacteria; Bacillota; Bacilli; RFN20; CAG-826; Onthovivens	0.000446635
Bacteria; Pseudomonadota; Alphaproteobacteria; Acetobacterales; Acetobacteraceae; Roseomonas	0.000440583
Bacteria; Acidobacteriota; Blastocatellia; Pyrinomonadales; Pyrinomonadaceae; PSRF01	0.000439004
Bacteria; Actinomycetota; Acidimicrobiia; Acidimicrobiales; JAAYBP01; JAFBAD01	0.000437059
Bacteria; Bacillota_A; Clostridia; Tissierellales; Peptoniphilaceae; Mediannikoviicoccus	0.000437015
Bacteria; Bacillota; Bacilli; Lactobacillales; Lactobacillaceae; Leuconostoc	0.000436623
Bacteria; Pseudomonadota; Gammaproteobacteria; Pseudomonadales; Porticoccaceae; BRH-c0	0.000435279
Bacteria; Pseudomonadota; Gammaproteobacteria; Pseudomonadales; Oleiphilaceae; Marinobacter	0.000430228
Bacteria; Bacillota_A; Clostridia; Christensenellales; Christensenellaceae; QANA01	0.000427444
Bacteria; Pseudomonadota; Alphaproteobacteria; Rhizobiales; Aestuariivirgaceae; Aestuariivirga	0.000422823
Bacteria; Bacteroidota; Bacteroidia; Flavobacteriales; Weeksellaceae; Apibacter	0.000421295
Bacteria; Bacillota; Bacilli; Acholeplasmatales; Acholeplasmataceae; UBA2284	0.000419663
Bacteria; Bacillota_A; Clostridia; Oscillospirales; CAG-382; UMGS1052	0.000417562
Bacteria; Pseudomonadota; Gammaproteobacteria; DSM-16500; DSM-16500; JACDDU01	0.000417562
Bacteria; Bacillota; Bacilli; Aneurinibacillales; Aneurinibacillaceae; Aneurinibacillus	0.000417202
Bacteria; Pseudomonadota; Gammaproteobacteria; Enterobacterales_A; Alteromonadaceae; Pseudidiomarina	0.00041703
Bacteria; Bacillota_A; Clostridia; Oscillospirales; Oscillospiraceae; Marseille-P3106	0.000416165
Bacteria; Bacillota_A; Clostridia; Oscillospirales; Butyricicoccaceae; Pseudobutyricicoccus	0.000415612
Bacteria; Bacillota_A; Clostridia; UBA1381; UBA1381; RQCD01	0.000414257
Bacteria; Bacillota_A; Clostridia; Clostridiales; Clostridiaceae; Clostridium_AN	0.00041219
Bacteria; Pseudomonadota; Alphaproteobacteria; Micavibrionales; Micavibrionaceae; NA	0.000409074
Bacteria; Actinomycetota; NA; NA; NA; NA	0.000408387
Bacteria; Nitrospirota; Nitrospiria; Nitrospirales; Nitrospiraceae; Nitrospira_A	0.000407807
Bacteria; Desulfobacterota; Desulfovibrionia; Desulfovibrionales; Desulfovibrionaceae; Solidesulfovibrio	0.000407117
Bacteria; Bacteroidota; Bacteroidia; Sphingobacteriales; Sphingobacteriaceae; Arcticibacter	0.000406466
Bacteria; Bacteroidota; Bacteroidia; Bacteroidales; P3; UBA1711	0.000405557
Bacteria; Bacteroidota; Bacteroidia; Bacteroidales; Paludibacteraceae; Aphodosoma	0.000404093
Bacteria; Bacillota_A; Clostridia; Lachnospirales; Lachnospiraceae; Butyrivibrio_A	0.000401816
Bacteria; Chloroflexota; Chloroflexia; Chloroflexales; Herpetosiphonaceae; Herpetosiphon	0.000401506
Bacteria; Bacteroidota; Bacteroidia; CAIKAF01; CAIKAF01; JACVCJ01	0.000401217
Bacteria; Bacillota_A; Clostridia; Lachnospirales; Lachnospiraceae; CAG-632	0.000400956
Bacteria; Pseudomonadota; Gammaproteobacteria; Nitrosococcales; Methylophagaceae; GCA-002733105	0.000395376
Bacteria; Bacteroidota; Bacteroidia; Cytophagales; Spirosomaceae; Persicitalea	0.000393781
Bacteria; Pseudomonadota; Gammaproteobacteria; Burkholderiales; Neisseriaceae; Vitreoscilla	0.000392622
Bacteria; Myxococcota; UBA727; UBA727; VGSZ01; NA	0.000392416
Bacteria; Pseudomonadota; Alphaproteobacteria; Micropepsales; Micropepsaceae; JADZAI01	0.000391045
Bacteria; Actinomycetota; Acidimicrobiia; Acidimicrobiales; Microtrichaceae; JAFAFZ01	0.000387359
Bacteria; Bacillota_A; Clostridia; Oscillospirales; Oscillospiraceae; HGM13010	0.000384783
Bacteria; Bacillota_A; Clostridia; Clostridiales; Clostridiaceae; Clostridium_H	0.000378035
Bacteria; Actinomycetota; Actinomycetia; Actinomycetales; Micrococcaceae; Arthrobacter_B	0.000376166
Bacteria; Bacillota_A; Clostridia; Lachnospirales; Lachnospiraceae; NC2004	0.000375316
Bacteria; Bacillota_A; Clostridia; Lachnospirales; Lachnospiraceae; COE1	0.000374684
Bacteria; Nitrospirota; Nitrospiria; Nitrospirales; Nitrospiraceae; Nitrospira_F	0.000373051
Bacteria; Patescibacteria; Saccharimonadia; Saccharimonadales; UBA1547; NA	0.000372933
Bacteria; Bacillota_A; Clostridia; UMGS1883; UMGS1883; UMGS1883	0.000372663
Bacteria; Bacillota_A; Clostridia; Lachnospirales; Lachnospiraceae; UBA2882	0.000368173
Bacteria; Pseudomonadota; Gammaproteobacteria; Enterobacterales_A; Succinivibrionaceae; UBA2804	0.000366594
Bacteria; Bacillota_A; Clostridia; Oscillospirales; Oscillospiraceae; Instestinimonas_A	0.000366195
Bacteria; Bacteroidota; Bacteroidia; Bacteroidales; UBA932; Bact-08	0.000366091
Bacteria; Actinomycetota; Acidimicrobiia; Acidimicrobiales; Microtrichaceae; CAIPVR01	0.000363768
Bacteria; Bacillota_A; Clostridia; Oscillospirales; Ruminococcaceae; Ruminiclostridium_E	0.000363499
Bacteria; Bacillota_A; Clostridia; Lachnospirales; Cellulosilyticaceae; Cellulosilyticum	0.000363013
Bacteria; Bacteroidota; Rhodothermia; NA; NA; NA	0.000362338
Bacteria; Bacillota; Bacilli; RFN20; CAG-288; Enterosoma	0.000361282
Bacteria; Actinomycetota; Actinomycetia; Actinomycetales; Microbacteriaceae; Plantibacter	0.000361146
Bacteria; Bacillota_A; Clostridia; Oscillospirales; Oscillospiraceae; JAMPGF01	0.000359539
Bacteria; Pseudomonadota; Gammaproteobacteria; Burkholderiales; Rhodocyclaceae; Azonexus	0.000359399
Bacteria; Pseudomonadota; Gammaproteobacteria; Enterobacterales; Enterobacteriaceae; Kluyvera	0.000359167
Bacteria; Pseudomonadota; Alphaproteobacteria; Rhizobiales; Rhizobiaceae; Jiella	0.000358917
Bacteria; Bacteroidota; Bacteroidia; Cytophagales; Hymenobacteraceae; Rufibacter	0.000358105
Bacteria; Pseudomonadota; Alphaproteobacteria; Rhizobiales; Xanthobacteraceae; Pseudorhodoplanes	0.000354704
Bacteria; Actinomycetota; Actinomycetia; Mycobacteriales; Mycobacteriaceae; Gordonia	0.000353296
Bacteria; Pseudomonadota; Alphaproteobacteria; Rhizobiales; Xanthobacteraceae; Pseudolabrys	0.000351524
Bacteria; Bacteroidota; Bacteroidia; Bacteroidales; Barnesiellaceae; Barnesiella_A	0.000350214
Bacteria; Cyanobacteriota; Vampirovibrionia; Gastranaerophilales; Gastranaerophilaceae; Stercorousia	0.000349675
Bacteria; Bacillota_A; Clostridia; Christensenellales; CAG-1252; RUG14300	0.000347517
Bacteria; Bacillota; Bacilli; Erysipelotrichales; Coprobacillaceae; Longibaculum	0.000347302
Bacteria; Pseudomonadota; Gammaproteobacteria; Burkholderiales; Burkholderiaceae_C; Bordetella	0.000343694
Bacteria; Bacillota_A; Clostridia; Oscillospirales; Oscillospiraceae; F23-B02	0.000342507
Bacteria; Pseudomonadota; Gammaproteobacteria; Burkholderiales; Sulfuricellaceae; Sulfuricella	0.000340363
Bacteria; Actinomycetota; Actinomycetia; Actinomycetales; Actinomycetaceae; Gleimia	0.000340267
Bacteria; Bacillota_A; Clostridia; Christensenellales; CAG-74; RUG563	0.000339193
Bacteria; Bacillota_A; Clostridia; Oscillospirales; Ruminococcaceae; Anaerofilum	0.000337514
Bacteria; Bacillota_C; Negativicutes; Selenomonadales; Selenomonadaceae; NA	0.000337163
Bacteria; Actinomycetota; Actinomycetia; Actinomycetales; Beutenbergiaceae; Pseudactinotalea	0.000336829
Bacteria; Spirochaetota; GWE2-31-10; GWE2-31-10; GWE2-31-10; RGIG8597	0.000336744
Bacteria; Pseudomonadota; Alphaproteobacteria; Rhodospirillales_A; UXAT02; NA	0.000335763
Bacteria; Pseudomonadota; Gammaproteobacteria; JAHJQQ01; JAHJQQ01; JAHJQQ01	0.000334646
Bacteria; Bacillota_A; Clostridia; Lachnospirales; Lachnospiraceae; CAG-411	0.000332885
Bacteria; Actinomycetota; Acidimicrobiia; Acidimicrobiales; JAAYBP01; JAAZBK01	0.000332467
Bacteria; Bacillota_C; Negativicutes; Veillonellales; Megasphaeraceae; Caecibacter	0.000331588
Bacteria; Bacteroidota; Bacteroidia; Cytophagales; Spirosomaceae; Larkinella	0.000326852
Bacteria; Actinomycetota; Actinomycetia; Actinomycetales; Bifidobacteriaceae; Pseudoscardovia	0.000326558
Bacteria; Desulfobacterota; Desulfobulbia; Desulfobulbales; Desulfocapsaceae; NA	0.000326034
Bacteria; Bacillota_C; Negativicutes; Acidaminococcales; Acidaminococcaceae; NA	0.000324002
Bacteria; Myxococcota; Polyangia; Polyangiales; Polyangiaceae; NA	0.00032167
Bacteria; Planctomycetota; Planctomycetia; Isosphaerales; Isosphaeraceae; NA	0.000320026
Bacteria; Pseudomonadota; Alphaproteobacteria; Rickettsiales; VGDC01; VGDC01	0.000318498
Bacteria; Bacillota_A; Clostridia; Saccharofermentanales; Saccharofermentanaceae; Saccharofermentans	0.000318337
Bacteria; Bacillota_A; Clostridia; Monoglobales; Monoglobaceae; Ructibacterium	0.000317684
Bacteria; Pseudomonadota; Gammaproteobacteria; Burkholderiales; Burkholderiaceae_A; Duodenibacillus	0.0003144
Bacteria; Bacteroidota; Bacteroidia; Cytophagales; Hymenobacteraceae; Solirubrum	0.000313521
Bacteria; Pseudomonadota; Alphaproteobacteria; Sphingomonadales; Sphingomonadaceae; Sphingosinicella	0.000311463
Bacteria; Pseudomonadota; Gammaproteobacteria; Burkholderiales; Burkholderiaceae_B; CAIKVZ01	0.000310788
Bacteria; Pseudomonadota; Alphaproteobacteria; Rhizobiales; Hyphomicrobiaceae; NA	0.000309428
Bacteria; Myxococcota; Bradymonadia; NA; NA; NA	0.000309221
Bacteria; Pseudomonadota; Gammaproteobacteria; Burkholderiales; Methylophilaceae; NA	0.000308829
Bacteria; Acidobacteriota; Terriglobia; Bryobacterales; Bryobacteraceae; NA	0.000308284
Bacteria; Bacteroidota; Bacteroidia; Bacteroidales; Marinifilaceae; Odoribacter	0.000305866
Bacteria; Chloroflexota; Chloroflexia; Chloroflexales; Herpetosiphonaceae; JACDGP01	0.000304634
Bacteria; Bacteroidota; Bacteroidia; Chitinophagales; Chitinophagaceae; UTBCD1	0.000304392
Bacteria; Actinomycetota; Actinomycetia; Propionibacteriales; Propionibacteriaceae; Aestuariimicrobium	0.00030386
Bacteria; Bacillota; Bacilli; Bacillales; DSM-18226; NA	0.000302021
Bacteria; Verrucomicrobiota; Verrucomicrobiae; Opitutales; NA; NA	0.000298216
Bacteria; Bacteroidota; Bacteroidia; Chitinophagales; Saprospiraceae; OLB8	0.000297011
Bacteria; Pseudomonadota; Gammaproteobacteria; Steroidobacterales; Steroidobacteraceae; ZC4RG30	0.00029461
Bacteria; Bdellovibrionota; Oligoflexia; Silvanigrellales; Silvanigrellaceae; RFOM01	0.000293651
Bacteria; Bacillota_A; Clostridia; Christensenellales; UBA1242; UBA11490	0.000292568
Bacteria; Actinomycetota; Actinomycetia; Nitriliruptorales; Nitriliruptoraceae; Nitriliruptor	0.000291425
Bacteria; Actinomycetota; Acidimicrobiia; Acidimicrobiales; Ilumatobacteraceae; Casp-actino5	0.000290645
Bacteria; Pseudomonadota; Gammaproteobacteria; Xanthomonadales; Xanthomonadaceae; Aquimonas	0.000290285
Bacteria; Bacteroidota; Rhodothermia; Balneolales; Balneolaceae; NA	0.000290259
Bacteria; Bacteroidota; Bacteroidia; Flavobacteriales; Crocinitomicaceae; 40-80	0.000288661
Bacteria; Fibrobacterota; Fibrobacteria; Fibrobacterales; Fibrobacteraceae; Fibrobacter	0.000288567
Bacteria; Chloroflexota; Chloroflexia; Chloroflexales; Herpetosiphonaceae; LB3-1	0.000286089
Bacteria; Actinomycetota; Actinomycetia; Mycobacteriales; Mycobacteriaceae; Williamsia	0.000285226
Bacteria; Myxococcota; Bradymonadia; Bradymonadales; Bradymonadaceae; Bradymonas	0.00028471
Bacteria; Bacillota_A; Clostridia; Lachnospirales; Lachnospiraceae; CAG-510	0.00028027
Bacteria; Pseudomonadota; Gammaproteobacteria; Burkholderiales; Burkholderiaceae_C; Achromobacter	0.000280262
Bacteria; Bacillota; Bacilli; Erysipelotrichales; Erysipelotrichaceae; Absicoccus	0.000277991
Bacteria; Bacillota_A; Clostridia; Christensenellales; CAG-138; UBA1685	0.000277689
Bacteria; Actinomycetota; Actinomycetia; Mycobacteriales; Micromonosporaceae; NA	0.000276023
Bacteria; Pseudomonadota; Gammaproteobacteria; Burkholderiales; Nitrosomonadaceae; NA	0.000274254
Bacteria; Patescibacteria; JAEDAM01; BD1-5; UBA6164; UBA7396	0.00027418
Bacteria; Acidobacteriota; Terriglobia; Bryobacterales; Bryobacteraceae; Solibacter	0.000273758
Bacteria; Pseudomonadota; Gammaproteobacteria; Enterobacterales_A; Aeromonadaceae; Aeromonas	0.000273627
Bacteria; Actinomycetota; Coriobacteriia; Coriobacteriales; Eggerthellaceae; NA	0.000272408
Bacteria; Actinomycetota; Coriobacteriia; Coriobacteriales; UMGS124; UMGS124	0.000270387
Bacteria; Actinomycetota; Actinomycetia; Actinomycetales; Dermatophilaceae; Yimella	0.000268152
Bacteria; Actinomycetota; Actinomycetia; Actinomycetales; Actinomycetaceae; Bowdeniella	0.000267621
Bacteria; Campylobacterota; Campylobacteria; Campylobacterales; Helicobacteraceae; NA	0.00026633
Bacteria; Pseudomonadota; Gammaproteobacteria; Pseudomonadales; Moraxellaceae; Moraxella_A	0.000266317
Bacteria; Actinomycetota; Coriobacteriia; Coriobacteriales; NA; NA	0.00026593
Bacteria; Myxococcota; Polyangia; Polyangiales; JADJQN01; CAIUAC01	0.000264905
Bacteria; Bacteroidota; Bacteroidia; Cytophagales; 172606-1; Rhodocytophaga	0.000264591
Bacteria; Actinomycetota; Actinomycetia; Actinomycetales; Dermatophilaceae; CAKUSI01	0.000263241
Bacteria; Chloroflexota; Anaerolineae; Ardenticatenales; Ardenticatenaceae; JACKAZ01	0.00026279
Bacteria; Actinomycetota; Actinomycetia; Propionibacteriales; Propionibacteriaceae; JAEZZG01	0.000261728
Bacteria; Pseudomonadota; Alphaproteobacteria; Rhizobiales; Methyloligellaceae; Methyloceanibacter	0.000259129
Bacteria; Bacteroidota; Bacteroidia; Cytophagales; Hymenobacteraceae; Adhaeribacter_A	0.00025836
Bacteria; Pseudomonadota; Gammaproteobacteria; Legionellales; Legionellaceae; DDPF01	0.000256823
Bacteria; Pseudomonadota; Alphaproteobacteria; Dongiales; Dongiaceae; Dongia	0.00025574
Bacteria; Bacillota_C; Negativicutes; Veillonellales; Veillonellaceae; Veillonella	0.000255153
Bacteria; Bacillota; Bacilli; Paenibacillales; Paenibacillaceae; Cohnella	0.000254907
Bacteria; Bacteroidota; Bacteroidia; Chitinophagales; Chitinophagaceae; Niabella	0.000253721
Bacteria; Pseudomonadota; Gammaproteobacteria; Nitrosococcales; Methylophagaceae; Methylophaga	0.000253557
Bacteria; Pseudomonadota; Gammaproteobacteria; Nevskiales; Nevskiaceae; Solimonas	0.000252071
Bacteria; Bacteroidota; Bacteroidia; Bacteroidales; Paludibacteraceae; UPXZ01	0.000250724
Bacteria; Bacillota_A; Clostridia; Oscillospirales; Oscillospiraceae; Pseudoflavonifractor_A	0.000250497
Bacteria; Pseudomonadota; Alphaproteobacteria; Micavibrionales; UBA2020; NA	0.000247135
Bacteria; Cyanobacteriota; Cyanobacteriia; Cyanobacteriales; Nostocaceae; Nostoc	0.000246682
Bacteria; Chloroflexota; Anaerolineae; Anaerolineales; EnvOPS12; NA	0.00024586
Bacteria; Myxococcota; Myxococcia; Myxococcales; Anaeromyxobacteraceae; JADKCZ01	0.000245442
Bacteria; Bacillota_A; Clostridia; Christensenellales; CAG-917; HGM11377	0.000243283
Bacteria; Acidobacteriota; Blastocatellia; Pyrinomonadales; Pyrinomonadaceae; JAFDVJ01	0.000242853
Bacteria; Bacteroidota; Bacteroidia; Sphingobacteriales; NA; NA	0.000242463
Bacteria; Bacillota; Bacilli; Acholeplasmatales; Anaeroplasmataceae; Anaeroplasma	0.000242456
Bacteria; Pseudomonadota; Gammaproteobacteria; Pseudomonadales; Halomonadaceae; Kushneria	0.000241688
Bacteria; Actinomycetota; Actinomycetia; Mycobacteriales; Micromonosporaceae; Actinoplanes	0.000240244
Bacteria; Patescibacteria; Gracilibacteria; 1-14-2-50-48-13; 1-14-2-50-48-13; 1-14-2-50-48-13	0.000239688
Bacteria; Bacteroidota; Bacteroidia; Flavobacteriales; Crocinitomicaceae; M0103	0.000238353
Bacteria; Bdellovibrionota; UBA2361; SZUA-149; SZUA-149; SZUA-149	0.00023668
Bacteria; Bacteroidota; Bacteroidia; Chitinophagales; Saprospiraceae; JADKGY01	0.000236113
Bacteria; Cyanobacteriota; Cyanobacteriia; Cyanobacteriales; Microcystaceae; Microcystis	0.00023546
Bacteria; Bacteroidota; Bacteroidia; Cytophagales; Hymenobacteraceae; JAFADQ01	0.00023287
Bacteria; Bacteroidota; Rhodothermia; Rhodothermales; NA; NA	0.000232195
Bacteria; Bacillota_A; Clostridia; Oscillospirales; Acutalibacteraceae; Heritagella	0.000232012
Bacteria; Planctomycetota; Planctomycetia; Isosphaerales; Isosphaeraceae; Tautonia	0.000230908
Bacteria; Pseudomonadota; Gammaproteobacteria; Burkholderiales; Burkholderiaceae_A; NA	0.000229897
Bacteria; Chloroflexota; Anaerolineae; Aggregatilineales; Phototrophicaceae; CFX2	0.000228824
Bacteria; Bacteroidota; Bacteroidia; Bacteroidales; Prolixibacteraceae; JABMQB01	0.000228684
Bacteria; Actinomycetota; Actinomycetia; Mycobacteriales; Pseudonocardiaceae; Saccharopolyspora	0.000227969
Bacteria; Pseudomonadota; Gammaproteobacteria; Burkholderiales; Burkholderiaceae; Duganella	0.000227002
Bacteria; Bacillota_A; Clostridia; Oscillospirales; Acutalibacteraceae; UMGS856	0.000226178
Bacteria; Bacteroidota; Bacteroidia; Flavobacteriales; Flavobacteriaceae; MS024-2A	0.000226105
Bacteria; Pseudomonadota; Alphaproteobacteria; Rhodobacterales; Rhodobacteraceae; Pararhodobacter	0.000225389
Bacteria; Bacteroidota; Bacteroidia; AKYH767; B-17BO; UBA2475	0.000225104
Bacteria; Bacteroidota; Bacteroidia; Cytophagales; Cyclobacteriaceae; UBA4465	0.00022461
Bacteria; Pseudomonadota; Alphaproteobacteria; RF32; CAG-239; CAAFZY01	0.000223231
Bacteria; Pseudomonadota; Alphaproteobacteria; Paracaedibacterales; Paracaedibacteraceae; NA	0.000222734
Bacteria; Bacillota; Bacilli; Bacillales; Planococcaceae; Sporosarcina	0.00022272
Bacteria; Bacillota_A; Clostridia; Clostridiales; Clostridiaceae; Clostridium_F	0.000221502
Bacteria; Bacteroidota; Bacteroidia; Cytophagales; Cyclobacteriaceae; Pleomorphovibrio	0.000220505
Bacteria; Chloroflexota; Dehalococcoidia; NA; NA; NA	0.000219784
Bacteria; Actinomycetota; Actinomycetia; Mycobacteriales; Geodermatophilaceae; NA	0.000219633
Bacteria; Pseudomonadota; Gammaproteobacteria; Steroidobacterales; Steroidobacteraceae; CADEED01	0.000217959
Bacteria; Pseudomonadota; Gammaproteobacteria; Enterobacterales_A; Alteromonadaceae; Pararheinheimera	0.000217916
Bacteria; Bacteroidota; Bacteroidia; Bacteroidales; Paludibacteraceae; Gallipaludibacter	0.000215516
Bacteria; Actinomycetota; Actinomycetia; Mycobacteriales; Geodermatophilaceae; Modestobacter	0.000214675
Bacteria; Pseudomonadota; Gammaproteobacteria; Burkholderiales; Burkholderiaceae_C; Bordetella_A	0.000214317
Bacteria; Chloroflexota; Anaerolineae; Promineofilales; Promineofilaceae; Promineofilum	0.000213973
Bacteria; Chloroflexota; Limnocylindria; Limnocylindrales; CSP1-4; Palsa-1032	0.00021392
Bacteria; Pseudomonadota; Alphaproteobacteria; Sneathiellales; Sneathiellaceae; Sneathiella	0.000211581
Bacteria; Bacillota_A; Clostridia; Oscillospirales; Oscillospiraceae; Pseudoflavonifractor	0.000211503
Bacteria; Pseudomonadota; Gammaproteobacteria; Burkholderiales; Thiobacillaceae; Thiobacillus	0.000211415
Bacteria; Bacillota_A; Clostridia; Oscillospirales; Oscillospiraceae; NSJ-51	0.000209423
Bacteria; Patescibacteria; Saccharimonadia; Saccharimonadales; UBA1547; UBA1547	0.000209303
Bacteria; Bacillota_A; Clostridia; Oscillospirales; Ruminococcaceae; UMGS363	0.000208983
Bacteria; Bacillota_A; Clostridia; Oscillospirales; Acutalibacteraceae; Avimonas	0.000208137
Bacteria; Pseudomonadota; Gammaproteobacteria; Burkholderiales; Burkholderiaceae; Janthinobacterium	0.000207971
Bacteria; Verrucomicrobiota; Verrucomicrobiae; Verrucomicrobiales; Akkermansiaceae; Luteolibacter	0.000207154
Bacteria; Pseudomonadota; Gammaproteobacteria; Xanthomonadales; Xanthomonadaceae; Luteimonas_B	0.000204755
Bacteria; Gemmatimonadota; Gemmatimonadetes; Gemmatimonadales; Gemmatimonadaceae; PNKF01	0.000203092
Bacteria; Bacteroidota; Bacteroidia; Bacteroidales; Bacteroidaceae; Phocaeicola_A	0.000202046
Bacteria; Bacteroidota; Bacteroidia; Chitinophagales; Chitinophagaceae; Segetibacter	0.00020124
Bacteria; Bacillota_A; Clostridia; Peptostreptococcales; Peptostreptococcaceae; Intestinibacter	0.000199147
Bacteria; Pseudomonadota; Gammaproteobacteria; Nevskiales; Nevskiaceae; Polycyclovorans	0.000199072
Bacteria; Pseudomonadota; Alphaproteobacteria; Rhizobiales; Hyphomicrobiaceae; Hyphomicrobium_B	0.000197674
Bacteria; Pseudomonadota; Alphaproteobacteria; Caulobacterales; Caulobacteraceae; JAEZEZ01	0.000197315
Bacteria; Bacteroidota; Bacteroidia; Cytophagales; Spirosomaceae; Siphonobacter	0.000196639
Bacteria; Bacillota_A; Clostridia; Tissierellales; Tissierellaceae_A; NA	0.000196626
Bacteria; Bacillota_A; Clostridia; Oscillospirales; Ruminococcaceae; Massilioclostridium	0.000196511
Bacteria; Deinococcota; Deinococci; Deinococcales; Thermaceae; Thermus	0.000195945
Bacteria; Verrucomicrobiota; Lentisphaeria; Victivallales; UBA1829; UBA1732	0.000195613
Bacteria; Pseudomonadota; Gammaproteobacteria; DSM-16500; DSM-16500; NA	0.000195269
Bacteria; Bacillota; Bacilli; RFN20; CAG-631; Caccosoma	0.000193067
Bacteria; Actinomycetota; Actinomycetia; Propionibacteriales; Propionibacteriaceae; Propionibacterium	0.000191193
Bacteria; Bacillota_A; Clostridia; Oscillospirales; Ruminococcaceae; Massiliimalia	0.000189988
Bacteria; Pseudomonadota; Gammaproteobacteria; Pseudomonadales; Pseudomonadaceae; Pseudomonas_B	0.000189021
Bacteria; Pseudomonadota; Alphaproteobacteria; Rhizobiales; Beijerinckiaceae; Pseudochelatococcus	0.000189005
Bacteria; Planctomycetota; Planctomycetia; Gemmatales; Gemmataceae; NA	0.000188712
Bacteria; Bacillota_A; Clostridia; Oscillospirales; CAG-272; Flemingibacterium	0.000188577
Bacteria; Pseudomonadota; Alphaproteobacteria; Rhizobiales; Xanthobacteraceae; Z2-YC6860	0.000188556
Bacteria; Bacillota_B; Peptococcia; DRI-13; UBA5745; WRMS01	0.000187532
Bacteria; Planctomycetota; Planctomycetia; Pirellulales; Thermoguttaceae; RUG369	0.000187038
Bacteria; Gemmatimonadota; Gemmatimonadetes; Gemmatimonadales; GWC2-71-9; Palsa-1233	0.000186286
Bacteria; Pseudomonadota; Gammaproteobacteria; Enterobacterales; Enterobacteriaceae; Enterobacter	0.000185881
Bacteria; Bacteroidota; Bacteroidia; NS11-12g; UBA955; JALOAG01	0.000185706
Bacteria; Actinomycetota; Thermoleophilia; RBG-16-64-13; RBG-16-64-13; JAHJSA01	0.000184649
Bacteria; Eremiobacterota; Xenobia; Xenobiales; JADMJV01; JADMJV01	0.000184088
Bacteria; Bacillota_A; Clostridia; Oscillospirales; QAKW01; Firm-08	0.000184087
Bacteria; Actinomycetota; Actinomycetia; Actinomycetales; Cellulomonadaceae; Sanguibacter	0.000183301
Bacteria; Bacillota; Bacilli; Erysipelotrichales; Coprobacillaceae; Catenibacterium	0.000181374
Bacteria; Actinomycetota; Acidimicrobiia; Acidimicrobiales; Ilumatobacteraceae; NA	0.000181248
Bacteria; Actinomycetota; Actinomycetia; Actinomycetales; Dermatophilaceae; Terrabacter	0.00018087
Bacteria; Pseudomonadota; Gammaproteobacteria; Burkholderiales; Burkholderiaceae_A; CADEEH01	0.00018077
Bacteria; Actinomycetota; Actinomycetia; Mycobacteriales; Pseudonocardiaceae; Saccharopolyspora_C	0.000180375
Bacteria; Bacteroidota; Bacteroidia; Chitinophagales; Chitinophagaceae; Puia	0.000180259
Bacteria; Planctomycetota; Planctomycetia; Planctomycetales; Planctomycetaceae; NA	0.000179976
Bacteria; Actinomycetota; Thermoleophilia; Miltoncostaeales; Miltoncostaeaceae; Miltoncostaea	0.00017984
Bacteria; Bacillota_A; Clostridia; Oscillospirales; CAG-272; RGIG2000	0.000179597
Bacteria; Pseudomonadota; Alphaproteobacteria; Rhizobiales; Phreatobacteraceae; Phreatobacter	0.000179597
Bacteria; Fibrobacterota; Fibrobacteria; NA; NA; NA	0.000178995
Bacteria; Bacteroidota; Bacteroidia; Flavobacteriales; Flavobacteriaceae; Capnocytophaga	0.000178959
Bacteria; Bacteroidota; Kapabacteria; OLB7; OLB7; JAFDZV01	0.00017813
Bacteria; Bacillota_A; Clostridia; Oscillospirales; Acutalibacteraceae; UBA7067	0.000177919
Bacteria; Bacillota; Bacilli; Acholeplasmatales; Acholeplasmataceae; Mariniplasma	0.000177655
Bacteria; Pseudomonadota; Alphaproteobacteria; Rhodospirillales_A; NA; NA	0.000177539
Bacteria; Pseudomonadota; Alphaproteobacteria; Rickettsiales; Rickettsiaceae; GCA-2402195	0.000177492
Bacteria; Planctomycetota; Planctomycetia; Pirellulales; Pirellulaceae; Bremerella	0.000176996
Bacteria; Pseudomonadota; Alphaproteobacteria; Rhodobacterales; Rhodobacteraceae; Albidovulum	0.00017646
Bacteria; Campylobacterota; Campylobacteria; Campylobacterales; Campylobacteraceae; NA	0.000176211
Bacteria; Bacillota_A; Clostridia; Oscillospirales; Acutalibacteraceae; RUG806	0.000175107
Bacteria; Patescibacteria; Saccharimonadia; Saccharimonadales; UBA4665; CAIYEO01	0.000175107
Bacteria; Planctomycetota; Phycisphaerae; Phycisphaerales; UBA1924; JAEYVB01	0.000174632
Bacteria; Pseudomonadota; Gammaproteobacteria; Burkholderiales; Burkholderiaceae_B; Polaromonas	0.000173492
Bacteria; Bacillota_A; Clostridia; Tissierellales; Peptoniphilaceae; Ezakiella	0.000173219
Bacteria; Bacillota_A; Clostridia; Lachnospirales; Lachnospiraceae; Lactonifactor	0.000172658
Bacteria; Pseudomonadota; Gammaproteobacteria; Burkholderiales; Burkholderiaceae_C; Pusillimonas_A	0.000172531
Bacteria; Planctomycetota; Planctomycetia; Pirellulales; Pirellulaceae; GCA-2726245	0.000171533
Bacteria; Chloroflexota; NA; NA; NA; NA	0.000171395
Bacteria; Bacillota_A; Clostridia; Lachnospirales; Bianqueaceae; Faecimorpha	0.00017073
Bacteria; Bacillota_A; Clostridia; Peptostreptococcales; Anaerovoracaceae; UBA3871	0.000169942
Bacteria; Cyanobacteriota; Cyanobacteriia; Cyanobacteriales; PCC-6304; PCC-6304	0.000169819
Bacteria; Bacillota_C; Negativicutes; Selenomonadales; Selenomonadaceae; Mitsuokella	0.00016976
Bacteria; Actinomycetota; Actinomycetia; Propionibacteriales; Nocardioidaceae; Marmoricola_A	0.000169139
Bacteria; Pseudomonadota; Alphaproteobacteria; Rhizobiales; Xanthobacteraceae; Ga0077548	0.000168361
Bacteria; Chloroflexota; Anaerolineae; Anaerolineales; Anaerolineaceae; 49-20	0.000166524
Bacteria; Pseudomonadota; Alphaproteobacteria; Acetobacterales; Acetobacteraceae; Commensalibacter	0.000166503
Bacteria; Myxococcota; NA; NA; NA; NA	0.000166166
Bacteria; Bacillota_A; Clostridia; Christensenellales; UBA1242; Caccovivens	0.000166127
Bacteria; Pseudomonadota; Gammaproteobacteria; Enterobacterales; Enterobacteriaceae; Chania	0.000165335
Bacteria; Pseudomonadota; Gammaproteobacteria; Nevskiales; Nevskiaceae; Solimonas_A	0.000164965
Bacteria; Bacillota_A; Clostridia; Lachnospirales; Cellulosilyticaceae; Epulopiscium_D	0.000164689
Bacteria; Bacillota; Bacilli; Acholeplasmatales; Acholeplasmataceae; DUQW01	0.000164582
Bacteria; Armatimonadota; Chthonomonadetes; Chthonomonadales; Chthonomonadaceae; CAIJLM01	0.000163808
Bacteria; Bacteroidota; Bacteroidia; Chitinophagales; Chitinophagaceae; Hanamia	0.000163788
Bacteria; Chloroflexota; Dehalococcoidia; DSTF01; WHTK01; WHTK01	0.000163202
Bacteria; Bacteroidota; Bacteroidia; Cytophagales; NA; NA	0.000162945
Bacteria; Bacillota; Bacilli; Lactobacillales; Aerococcaceae; Ruoffia	0.000162442
Bacteria; Bacillota; Bacilli; Acholeplasmatales; UBA5453; NA	0.000162406
Bacteria; Actinomycetota; Coriobacteriia; Coriobacteriales; Atopobiaceae; CADBMC01	0.0001609
Bacteria; Patescibacteria; UBA1384; CAILIB01; CAILIB01; JAJFBK01	0.000160796
Bacteria; Actinomycetota; Coriobacteriia; Coriobacteriales; Eggerthellaceae; Gordonibacter	0.000160794
Bacteria; Bacillota_A; Clostridia; Peptostreptococcales; Anaerovoracaceae; RUG754	0.000160671
Bacteria; Patescibacteria; Gracilibacteria; UBA1369; GCA-2718715; GCA-2718715	0.000159872
Bacteria; Pseudomonadota; Alphaproteobacteria; Micavibrionales; UBA2020; PALSA-926	0.00015981
Bacteria; Actinomycetota; Thermoleophilia; Solirubrobacterales; NA; NA	0.000159528
Bacteria; Bacillota; Bacilli; Lactobacillales; Enterococcaceae; Enterococcus_D	0.000159368
Bacteria; Actinomycetota; Actinomycetia; Actinomycetales; Microbacteriaceae; Rathayibacter	0.000158869
Bacteria; Fibrobacterota; Fibrobacteria; Fibrobacterales; Fibrobacteraceae; NA	0.000158217
Bacteria; Actinomycetota; Actinomycetia; Mycobacteriales; Pseudonocardiaceae; NA	0.000157103
Bacteria; Cyanobacteriota; Vampirovibrionia; Vampirovibrionales; Vampirovibrionaceae; Vampirovibrio	0.000156986
Bacteria; Bacillota_A; Clostridia; Lachnospirales; Lachnospiraceae; Limivivens	0.000156663
Bacteria; Acidobacteriota; Thermoanaerobaculia; Gp7-AA8; Gp7-AA8; JADGNZ01	0.000154667
Bacteria; Acidobacteriota; Terriglobia; Terriglobales; Acidobacteriaceae; DZDJ01	0.000154483
Bacteria; Chloroflexota; Anaerolineae; Promineofilales; Promineofilaceae; NA	0.000153789
Bacteria; Pseudomonadota; Gammaproteobacteria; Steroidobacterales; Steroidobacteraceae; JAIBJL01	0.00015179
Bacteria; Myxococcota; Polyangia; Nannocystales; Nannocystaceae; Nannocystis	0.000150264
Bacteria; Patescibacteria; Saccharimonadia; Saccharimonadales; Nanosyncoccaceae; UBA2834	0.000150038
Bacteria; Pseudomonadota; Gammaproteobacteria; Burkholderiales; Burkholderiaceae_B; Diaphorobacter	0.000149099
Bacteria; Bacillota_A; Clostridia; Christensenellales; CAG-74; Fimadaptatus	0.000148984
Bacteria; Planctomycetota; Phycisphaerae; Tepidisphaerales; Tepidisphaeraceae; UBA1161	0.000148799
Bacteria; Pseudomonadota; Alphaproteobacteria; Micropepsales; Micropepsaceae; Rhizomicrobium	0.000148769
Bacteria; Bacillota_A; Clostridia; Lachnospirales; Bianqueaceae; NA	0.000148167
Bacteria; Bacillota_A; Clostridia; Oscillospirales; Acutalibacteraceae; UBA5905	0.000148167
Bacteria; Gemmatimonadota; Gemmatimonadetes; Gemmatimonadales; GWC2-71-9; JACDDX01	0.000147503
Bacteria; Actinomycetota; Thermoleophilia; Solirubrobacterales; Solirubrobacteraceae; Palsa-744	0.000146941
Bacteria; Pseudomonadota; Alphaproteobacteria; RF32; CAG-977; CAG-977	0.000146226
Bacteria; Pseudomonadota; Gammaproteobacteria; Burkholderiales; Burkholderiaceae_C; Paracandidimonas	0.000145791
Bacteria; Bacillota_A; Clostridia; Oscillospirales; CAG-272; UBA1740	0.000145484
Bacteria; Pseudomonadota; Gammaproteobacteria; Burkholderiales; Neisseriaceae; Eikenella	0.00014535
Bacteria; Bacillota_A; Clostridia; Monoglobales; NA; NA	0.000144794
Bacteria; Chloroflexota; Anaerolineae; CG2-30-64-16; CG2-30-64-16; MWBF01	0.000144492
Bacteria; Bacteroidota; Rhodothermia; Rhodothermales; Rubricoccaceae; NA	0.000143927
Bacteria; Bacteroidota; Bacteroidia; Bacteroidales; G3-4614; Caccoplasma	0.000143677
Bacteria; Bacillota_A; Clostridia; Clostridiales; Clostridiaceae; Inconstantimicrobium	0.000143662
Bacteria; Actinomycetota; Actinomycetia; Mycobacteriales; Antricoccaceae; Cumulibacter	0.000143544
Bacteria; Pseudomonadota; Gammaproteobacteria; Xanthomonadales; Rhodanobacteraceae; Dokdonella	0.000143278
Bacteria; Actinomycetota; Actinomycetia; Nanopelagicales; UBA12327; AcAMD-2	0.00014303
Bacteria; Pseudomonadota; Alphaproteobacteria; Rhizobiales; Afifellaceae; Propylenella	0.000142038
Bacteria; Bacillota_A; Clostridia; Saccharofermentanales; Fastidiosipilaceae; Fastidiosipila	0.000141778
Bacteria; Pseudomonadota; Gammaproteobacteria; Burkholderiales; Burkholderiaceae; Cupriavidus	0.000141398
Bacteria; Bacillota_A; Clostridia; Saccharofermentanales; Fastidiosipilaceae; JAAYOA01	0.000140849
Bacteria; Planctomycetota; Planctomycetia; Pirellulales; Pirellulaceae; Anatilimnocola	0.00014062
Bacteria; Pseudomonadota; Gammaproteobacteria; Enterobacterales; Enterobacteriaceae; Rosenbergiella	0.00014046
Bacteria; Pseudomonadota; Gammaproteobacteria; Burkholderiales; Rhodocyclaceae; SSSZ01	0.000140105
Bacteria; Bacillota_A; Clostridia; Tissierellales; Peptoniphilaceae; Murdochiella	0.000139993
Bacteria; Pseudomonadota; Alphaproteobacteria; Rhodobacterales; Rhodobacteraceae; JAJEFO01	0.000139898
Bacteria; Bacteroidota; Bacteroidia; Bacteroidales; UBA932; Coprenecus	0.000139187
Bacteria; Cyanobacteriota; Vampirovibrionia; Gastranaerophilales; Gastranaerophilaceae; CALUTH01	0.000139187
Bacteria; Pseudomonadota; Gammaproteobacteria; Legionellales; Legionellaceae; Tatlockia	0.000138988
Bacteria; Planctomycetota; Planctomycetia; Pirellulales; Pirellulaceae; NA	0.000137736
Bacteria; Pseudomonadota; Gammaproteobacteria; Xanthomonadales; Xanthomonadaceae; Chiayiivirga	0.000137574
Bacteria; Bacillota; Bacilli; Lactobacillales; Lactobacillaceae; Ligilactobacillus	0.000137411
Bacteria; Pseudomonadota; Gammaproteobacteria; Burkholderiales; Burkholderiaceae_C; Jezberella	0.000134279
Bacteria; Planctomycetota; Planctomycetia; Pirellulales; Lacipirellulaceae; NA	0.000133273
Bacteria; Bacillota_A; Clostridia; Christensenellales; UMGS416; Parachristensenella	0.000132919
Bacteria; Pseudomonadota; Gammaproteobacteria; Legionellales; Legionellaceae; Legionella_C	0.000132233
Bacteria; Bacteroidota; Bacteroidia; Bacteroidales; Bacteroidaceae; UBA3839	0.000132174
Bacteria; Chloroflexota; Chloroflexia; Thermomicrobiales; UBA6265; JACCXM01	0.000131152
Bacteria; Planctomycetota; Planctomycetia; Pirellulales; Pirellulaceae; Rhodopirellula	0.00013113
Bacteria; Bacillota_A; Clostridia; Tissierellales; Sedimentibacteraceae; Sedimentibacter	0.000130988
Bacteria; Planctomycetota; Planctomycetia; Gemmatales; Gemmataceae; JANWVS01	0.000130208
Bacteria; Actinomycetota; Coriobacteriia; Coriobacteriales; Eggerthellaceae; Ellagibacter	0.000130154
Bacteria; Pseudomonadota; Gammaproteobacteria; Pseudomonadales; Porticoccaceae; NA	0.000129716
Bacteria; Pseudomonadota; Gammaproteobacteria; Burkholderiales; Burkholderiaceae; Herbaspirillum	0.000129505
Bacteria; Pseudomonadota; Gammaproteobacteria; Chromatiales; Chromatiaceae; M0108	0.000128391
Bacteria; Pseudomonadota; Gammaproteobacteria; Burkholderiales; Methylophilaceae; Methylophilus	0.000128214
Bacteria; Bacteroidota; Bacteroidia; Flavobacteriales; Weeksellaceae; JABCPE02	0.000128052
Bacteria; Planctomycetota; Phycisphaerae; Tepidisphaerales; Tepidisphaeraceae; Humisphaera	0.000127687
Bacteria; Actinomycetota; Actinomycetia; Actinomycetales; Cellulomonadaceae; Xylanimonas	0.000127474
Bacteria; Actinomycetota; Thermoleophilia; Solirubrobacterales; 70-9; VAYN01	0.000127327
Bacteria; Bacillota_A; Clostridia; Oscillospirales; Ruminococcaceae; QAMM01	0.000126744
Bacteria; Pseudomonadota; Alphaproteobacteria; Caulobacterales; Caulobacteraceae; CAIOYC01	0.00012634
Bacteria; Chloroflexota; Dehalococcoidia; Tepidiformales; Tepidiformaceae; FeB-14	0.000126308
Bacteria; Bacillota_A; Clostridia; UMGS1840; HGM11507; SIG450	0.000125718
Bacteria; Bacillota; Bacilli; ML615J-28; CAG-313; UBA1737	0.000125718
Bacteria; Bacteroidota; Bacteroidia; Bacteroidales; Bacteroidaceae; UBA1189	0.000125718
Bacteria; Chloroflexota; Anaerolineae; Anaerolineales; NA; NA	0.000125675
Bacteria; Gemmatimonadota; Gemmatimonadetes; Gemmatimonadales; NA; NA	0.000123795
Bacteria; Actinomycetota; Actinomycetia; Actinomycetales; Dermatophilaceae; Pedococcus	0.000123494
Bacteria; Bacillota_A; Clostridia; UMGS1840; HGM11507; HGM11507	0.000122983
Bacteria; Bacillota_A; Clostridia; Lachnospirales; Lachnospiraceae; AC2028	0.000122733
Bacteria; Bdellovibrionota; UBA1018; CAIPTA01; CAIPTA01; CAIPTA01	0.000122072
Bacteria; Pseudomonadota; Alphaproteobacteria; Micavibrionales; Micavibrionaceae; UM-FILTER-47-13	0.000122046
Bacteria; Pseudomonadota; Gammaproteobacteria; Burkholderiales; SG8-41; UBA5216	0.000121954
Bacteria; Pseudomonadota; Gammaproteobacteria; Steroidobacterales; Steroidobacteraceae; JAEYXD01	0.000121857
Bacteria; Pseudomonadota; Alphaproteobacteria; Rhodobacterales; Rhodobacteraceae; Amaricoccus	0.000121608
Bacteria; Bacillota_A; Clostridia; Oscillospirales; Butyricicoccaceae; Butyricicoccus_A	0.000121529
Bacteria; Bacillota_A; Clostridia; Oscillospirales; CAG-272; UBA4717	0.000121228
Bacteria; Bacillota_A; Clostridia; TANB77; RGIG9151; RGIG9151	0.000121228
Bacteria; Chloroflexota; UBA6077; UBA6077; UBA6077; JAJYNT01	0.000121228
Bacteria; Myxococcota; Polyangia; Polyangiales; Polyangiaceae; PMG-095	0.000121228
Bacteria; Bacteroidota; Ignavibacteria; SJA-28; B-1AR; NA	0.000121087
Bacteria; Pseudomonadota; Gammaproteobacteria; Burkholderiales; Burkholderiaceae; Oxalicibacterium	0.00012106
Bacteria; Bacillota_A; Clostridia; Oscillospirales; CAG-382; NA	0.000120721
Bacteria; Bacteroidota; Bacteroidia; Bacteroidales; Tannerellaceae; Massilibacteroides	0.000120185
Bacteria; Pseudomonadota; Alphaproteobacteria; Micavibrionales; Micavibrionaceae; UBA5701	0.000120181
Bacteria; Pseudomonadota; Alphaproteobacteria; Rhodobacterales; Rhodobacteraceae; Ketogulonicigenium	0.00011979
Bacteria; Hydrogenedentota; Hydrogenedentia; Hydrogenedentiales; CAITNO01; NA	0.000119108
Bacteria; Bacillota_A; Clostridia; Oscillospirales; Ruminococcaceae; JAFBIO01	0.000118959
Bacteria; Bacteroidota; Bacteroidia; Cytophagales; Cyclobacteriaceae; Cesiribacter	0.000118527
Bacteria; Pseudomonadota; Alphaproteobacteria; Sphingomonadales; Sphingomonadaceae; Allosphingosinicella	0.000118474
Bacteria; Patescibacteria; ABY1; BM507; UBA12465; UBA12465	0.000118282
Bacteria; Actinomycetota; Actinomycetia; Actinomycetales; Cellulomonadaceae; Flavimobilis	0.000118169
Bacteria; Bacillota_A; Clostridia; Christensenellales; DTU072; CAG-1782	0.000117821
Bacteria; Bacillota; Bacilli; Staphylococcales; Staphylococcaceae; NA	0.000117675
Bacteria; Pseudomonadota; Gammaproteobacteria; Burkholderiales; Burkholderiaceae; Limnobacter	0.000117354
Bacteria; Bacillota_A; Clostridia; Christensenellales; CAG-138; JAEYLA01	0.000117115
Bacteria; Pseudomonadota; Alphaproteobacteria; Rhizobiales; Xanthobacteraceae; Bradyrhizobium	0.000116975
Bacteria; Pseudomonadota; Gammaproteobacteria; Steroidobacterales; Steroidobacteraceae; Steroidobacter_A	0.0001168
Bacteria; Bacillota_A; Clostridia; Monoglobales; Firm-18; MWCQ01	0.000116738
Bacteria; Bacteroidota; Bacteroidia; CAILMK01; CAILMK01; CAILMK01	0.000116738
Bacteria; Cyanobacteriota; Vampirovibrionia; Gastranaerophilales; Gastranaerophilaceae; CALUPY01	0.000116738
Bacteria; Pseudomonadota; Alphaproteobacteria; Micavibrionales; Micavibrionaceae; TMED27	0.000116738
Bacteria; Bacteroidota; Bacteroidia; Bacteroidales; Lentimicrobiaceae; Lentimicrobium	0.000115705
Bacteria; Actinomycetota; Actinomycetia; Actinomycetales; Actinomycetaceae; Scrofimicrobium	0.000115106
Bacteria; Bacillota_A; Clostridia; Oscillospirales; CAG-272; CAG-841	0.000114451
Bacteria; Actinomycetota; Actinomycetia; Actinomycetales; Microbacteriaceae; Agromyces	0.000112713
Bacteria; Planctomycetota; Planctomycetia; Pirellulales; NA; NA	0.000112574
Bacteria; Actinomycetota; Thermoleophilia; NA; NA; NA	0.000112497
Bacteria; Bacillota_A; Clostridia; Clostridiales; Clostridiaceae; Clostridium_AU	0.000112248
Bacteria; Pseudomonadota; Alphaproteobacteria; ATCC43930; Stellaceae; Stella	0.000112248
Bacteria; Chloroflexota; Limnocylindria; Limnocylindrales; CSP1-4; NA	0.000112138
Bacteria; Actinomycetota; Actinomycetia; Nanopelagicales; Nanopelagicaceae; UBA7398	0.00011175
Bacteria; Planctomycetota; Planctomycetia; Isosphaerales; Isosphaeraceae; Paludisphaera	0.000111515
Bacteria; Bacillota_A; Clostridia; Acetivibrionales; DSM-27016; Ruminiclostridium	0.000111032
Bacteria; Chloroflexota; Anaerolineae; Anaerolineales; EnvOPS12; S143-42	0.000109622
Bacteria; Bacillota_A; Clostridia; Oscillospirales; Ruminococcaceae; Bittarella	0.000109528
Bacteria; Bacillota; Bacilli; Bacillales; Planococcaceae; Chryseomicrobium	0.000109088
Bacteria; Bacteroidota; Bacteroidia; Chitinophagales; Saprospiraceae; UBA6168	0.000108138
Bacteria; Pseudomonadota; Alphaproteobacteria; Caulobacterales; Maricaulaceae; Euryhalocaulis	0.000108115
Bacteria; Myxococcota; UBA727; UBA727; G023898405; G023898405	0.000107863
Bacteria; Bacillota; Bacilli; Acholeplasmatales; Anaeroplasmataceae; CAG-307	0.000107758
Bacteria; Chloroflexota; Anaerolineae; Aggregatilineales; Aggregatilineaceae; UBA2029	0.000107758
Bacteria; Pseudomonadota; Gammaproteobacteria; Steroidobacterales; Steroidobacteraceae; RPQJ01	0.000106581
Bacteria; Planctomycetota; Planctomycetia; Pirellulales; Pirellulaceae; CAIPEB01	0.000106562
Bacteria; Bacillota_A; Clostridia; Lachnospirales; Lachnospiraceae; Dorea	0.000106527
Bacteria; Bacteroidota; Bacteroidia; Bacteroidales; Muribaculaceae; UBA7173	0.00010636
Bacteria; Chloroflexota; Anaerolineae; Anaerolineales; UBA4823; UTCFX2	0.000106301
Bacteria; Pseudomonadota; Alphaproteobacteria; Rhizobiales; Rhizobiaceae; Pararhizobium	0.000106016
Bacteria; Planctomycetota; Planctomycetia; Planctomycetales; Planctomycetaceae; Schlesneria	0.000104836
Bacteria; Bacteroidota; Rhodothermia; Rhodothermales; UBA10348; JAAZVD01	0.000104672
Bacteria; Pseudomonadota; Gammaproteobacteria; Burkholderiales; Burkholderiaceae_C; Bordetella_B	0.000104246
Bacteria; Chloroflexota; Limnocylindria; Limnocylindrales; CSP1-4; Fen-1039	0.000103859
Bacteria; Bacillota_A; Clostridia; Clostridiales; Clostridiaceae; Clostridium_AD	0.000103801
Bacteria; Pseudomonadota; Gammaproteobacteria; Steroidobacterales; Steroidobacteraceae; JAAYXG01	0.000103777
Bacteria; Patescibacteria; Gracilibacteria; Peribacterales; Peribacteraceae; JABFSS01	0.000103657
Bacteria; Bacillota_A; Clostridia; Monoglobales; Monoglobaceae; UMGS1820	0.000103268
Bacteria; Bacillota; Bacilli; Mycoplasmatales; Mycoplasmoidaceae; Malacoplasma	0.000102931
Bacteria; Bacteroidota; Bacteroidia; Bacteroidales; P3; UBA1217	0.000102931
Bacteria; Pseudomonadota; Gammaproteobacteria; Burkholderiales; Burkholderiaceae_B; CAIKUF01	0.000102269
Bacteria; Bacillota_B; NA; NA; NA; NA	0.000102067
Bacteria; Pseudomonadota; Alphaproteobacteria; Micavibrionales; Micavibrionaceae; Micavibrio_C	0.000101388
Bacteria; Chloroflexota; Anaerolineae; DRVO01; DRVO01; Ch71	0.000100578
Bacteria; Pseudomonadota; Alphaproteobacteria; Rickettsiales; Midichloriaceae; JAJTHY01	9.97473e-05
Bacteria; Pseudomonadota; Alphaproteobacteria; Rhodobacterales; Rhodobacteraceae; JAJDOD01	9.96422e-05
Bacteria; Bacillota_A; Clostridia; Christensenellales; CAG-74; RUG740	9.91385e-05
Bacteria; Actinomycetota; Actinomycetia; Mycobacteriales; Mycobacteriaceae; Smaragdicoccus	9.89395e-05
Bacteria; Bacillota_A; Clostridia; Lachnospirales; Lachnospiraceae; Marvinbryantia	9.87753e-05
Bacteria; Planctomycetota; Phycisphaerae; Tepidisphaerales; Tepidisphaeraceae; NA	9.8069e-05
Bacteria; Pseudomonadota; Alphaproteobacteria; Rhizobiales; Hyphomicrobiaceae; CAMDPA01	9.76813e-05
Bacteria; Bacillota; Bacilli; Lactobacillales; NA; NA	9.74816e-05
Bacteria; Fusobacteriota; Fusobacteriia; Fusobacteriales; Leptotrichiaceae; Sneathia	9.71099e-05
Bacteria; Bacillota_A; Clostridia; Clostridiales; Clostridiaceae; Dwaynesavagella	9.64323e-05
Bacteria; Bacillota; Bacilli; Erysipelotrichales; Erysipelotrichaceae; UBA2227	9.63387e-05
Bacteria; Bacteroidota; Bacteroidia; Cytophagales; Hymenobacteraceae; Botryobacter_A	9.62691e-05
Bacteria; Bacteroidota; Bacteroidia; Cytophagales; Cyclobacteriaceae; JAFIEW01	9.6253e-05
Bacteria; Pseudomonadota; Gammaproteobacteria; Nevskiales; Nevskiaceae; CAU-1509	9.6253e-05
Bacteria; Campylobacterota; Campylobacteria; Campylobacterales; Helicobacteraceae; Helicobacter_C	9.62473e-05
Bacteria; Bacillota_A; Clostridia; Lachnospirales; Lachnospiraceae; Coprococcus_A	9.61764e-05
Bacteria; Bacillota_A; Clostridia; Christensenellales; UBA3700; RACS-045	9.60913e-05
Bacteria; Actinomycetota; Acidimicrobiia; IMCC26256; NA; NA	9.57716e-05
Bacteria; Verrucomicrobiota; Verrucomicrobiae; Verrucomicrobiales; Verrucomicrobiaceae; Phragmitibacter	9.52847e-05
Bacteria; Bacteroidota; Bacteroidia; Flavobacteriales; SKUL01; SKUL01	9.35933e-05
Bacteria; Pseudomonadota; Gammaproteobacteria; Burkholderiales; Nitrosomonadaceae; Nitrosospira	9.33254e-05
Bacteria; Verrucomicrobiota; Verrucomicrobiae; Verrucomicrobiales; Verrucomicrobiaceae; NA	9.2382e-05
Bacteria; Verrucomicrobiota; Verrucomicrobiae; NA; NA; NA	9.23451e-05
Bacteria; Actinomycetota; Actinomycetia; Actinomycetales; Microbacteriaceae; Clavibacter	9.23167e-05
Bacteria; Bacillota_A; Clostridia; Lachnospirales; Lachnospiraceae; 14-2	9.2096e-05
Bacteria; Pseudomonadota; Gammaproteobacteria; GCA-2729495; GCA-2729495; SHZI01	9.16215e-05
Bacteria; Myxococcota; UBA796; UBA796; GCA-2862545; JACKEQ01	9.14034e-05
Bacteria; Bacillota_A; Clostridia; Lachnospirales; UBA5962; UBA5962	9.12624e-05
Bacteria; Fibrobacterota; Fibrobacteria; Fibrobacterales; Fibrobacteraceae; Hallerella	9.1103e-05
Bacteria; Pseudomonadota; Gammaproteobacteria; Xanthomonadales; Xanthomonadaceae; Pseudoxanthomonas_A	9.08503e-05
Bacteria; Actinomycetota; Actinomycetia; Streptosporangiales; Streptosporangiaceae; NA	9.01204e-05
Bacteria; Pseudomonadota; Alphaproteobacteria; Rhodobacterales; Rhodobacteraceae; JAATGA01	9.00231e-05
Bacteria; Bacillota_A; Clostridia; Eubacteriales; Alkalibacteraceae; Alkalibacter	8.98597e-05
Bacteria; Pseudomonadota; Gammaproteobacteria; Burkholderiales; Burkholderiaceae_C; Pusillimonas	8.97388e-05
Bacteria; Bacillota_A; Clostridia; Christensenellales; Borkfalkiaceae; UBA10281	8.96765e-05
Bacteria; Pseudomonadota; Gammaproteobacteria; Burkholderiales; Methylophilaceae; Methylopumilus_A	8.91002e-05
Bacteria; Pseudomonadota; Gammaproteobacteria; Pseudomonadales; Alcanivoracaceae; Alcanivorax	8.85668e-05
Bacteria; Bacillota_B; Desulfitobacteriia; Desulfitobacteriales; Syntrophobotulaceae; Gracilibacter	8.8474e-05
Bacteria; Planctomycetota; Phycisphaerae; Phycisphaerales; UBA1924; UBA1924	8.8274e-05
Bacteria; Patescibacteria; Paceibacteria; UBA9983_A; NA; NA	8.81708e-05
Bacteria; Fusobacteriota; Fusobacteriia; Fusobacteriales; Leptotrichiaceae; NA	8.79664e-05
Bacteria; Actinomycetota; Actinomycetia; Euzebyales; Egibacteraceae; WHTG01	8.78891e-05
Bacteria; Bdellovibrionota; Oligoflexia; Oligoflexales; RGVZ01; CAIYRB01	8.7845e-05
Bacteria; Planctomycetota; Planctomycetia; Isosphaerales; Isosphaeraceae; JAKAUH01	8.75673e-05
Bacteria; Bacillota_A; Clostridia; Lachnospirales; CAG-274; NA	8.72627e-05
Bacteria; Bacteroidota; Bacteroidia; Bacteroidales; Paludibacteraceae; NA	8.72434e-05
Bacteria; Pseudomonadota; Alphaproteobacteria; Rhodospirillales; Rhodospirillaceae; JAIBCD01	8.71532e-05
Bacteria; Cyanobacteriota; Vampirovibrionia; Gastranaerophilales; Gastranaerophilaceae; QHMH01	8.68346e-05
Bacteria; Chloroflexota; Anaerolineae; Aggregatilineales; Phototrophicaceae; JALHNB01	8.66902e-05
Bacteria; Chloroflexota; Anaerolineae; Caldilineales; Caldilineaceae; JADJPH01	8.66885e-05
Bacteria; Actinomycetota; Acidimicrobiia; Acidimicrobiales; Microtrichaceae; Microthrix	8.65817e-05
Bacteria; Patescibacteria; UBA1384; CAILIB01; CAILIB01; CAILIB01	8.5887e-05
Bacteria; Bacillota_A; Clostridia; Lachnospirales; Lachnospiraceae; CAG-303	8.53085e-05
Bacteria; Bacteroidota; Bacteroidia; Flavobacteriales; Crocinitomicaceae; JADJGJ01	8.53085e-05
Bacteria; Chloroflexota; Dehalococcoidia; UBA2979; UBA2979; W-Chloroflexi-9	8.53085e-05
Bacteria; Actinomycetota; Acidimicrobiia; Acidimicrobiales; SZUA-35; JABDIY01	8.52349e-05
Bacteria; Bacillota_A; Clostridia; Christensenellales; CAG-74; SFMI01	8.46844e-05
Bacteria; Bacillota_C; Negativicutes; Veillonellales; Veillonellaceae; CAMBIX01	8.44388e-05
Bacteria; Pseudomonadota; Alphaproteobacteria; Rhodobacterales; Rhodobacteraceae; HIMB11	8.42278e-05
Bacteria; Bacteroidota; Bacteroidia; Chitinophagales; JADIYW01; JADJSS01	8.30734e-05
Bacteria; Pseudomonadota; Alphaproteobacteria; Rhizobiales; Beijerinckiaceae; Rhabdaerophilum	8.27697e-05
Bacteria; Bdellovibrionota; Bacteriovoracia; Bacteriovoracales; Bacteriovoracaceae; NA	8.23481e-05
Bacteria; Bacillota_A; Clostridia; Christensenellales; CAG-74; HGM11604	8.22021e-05
Bacteria; Bdellovibrionota; UBA2361; UBA2361; JAFLCA01; JAIBBV01	8.14449e-05
Bacteria; Bacteroidota; Bacteroidia; Bacteroidales; UBA12077; UBA12077	8.13946e-05
Bacteria; Bacillota; Bacilli; Bacillales; Bacillaceae_C; Lederbergia_A	8.10228e-05
Bacteria; Bacillota_A; Clostridia; Christensenellales; CAG-917; Limadaptatus	8.10022e-05
Bacteria; Pseudomonadota; Alphaproteobacteria; Sphingomonadales; Sphingomonadaceae; Pedomonas	8.09491e-05
Bacteria; Pseudomonadota; Gammaproteobacteria; Burkholderiales; Burkholderiaceae_B; Aquabacterium	8.09358e-05
Bacteria; Pseudomonadota; Gammaproteobacteria; Burkholderiales; Burkholderiaceae_B; CAKAKO01	8.03941e-05
Bacteria; Bacteroidota; Kapabacteria; Kapabacteriales; UBA961; UBA961	8.01728e-05
Bacteria; Planctomycetota; Planctomycetia; Pirellulales; Lacipirellulaceae; Bythopirellula	8.01516e-05
Bacteria; Pseudomonadota; Alphaproteobacteria; Bin95; Bin95; Bin95	8.00046e-05
Bacteria; Eremiobacterota; Xenobia; Xenobiales; Xenobiaceae; Xenobium	7.99215e-05
Bacteria; Pseudomonadota; Gammaproteobacteria; Steroidobacterales; Steroidobacteraceae; SCUD01	7.99215e-05
Bacteria; Hydrogenedentota; Hydrogenedentia; Hydrogenedentiales; CAITNO01; SLFT01	7.95093e-05
Bacteria; Bacillota; Bacilli; Erysipelotrichales; Erysipelotrichaceae; Clostridium_AQ	7.9457e-05
Bacteria; Bacteroidota; Bacteroidia; Bacteroidales; Bacteroidaceae; UBA1179	7.93853e-05
Bacteria; Bacteroidota; Bacteroidia; Chitinophagales; Chitinophagaceae; SXYR01	7.93676e-05
Bacteria; Pseudomonadota; Alphaproteobacteria; Rhodobacterales; Rhodobacteraceae; JAHQVS01	7.90958e-05
Bacteria; Bacteroidota; Bacteroidia; AKYH767-A; OLB10; JADKJB01	7.84573e-05
Bacteria; Pseudomonadota; Gammaproteobacteria; Burkholderiales; Burkholderiaceae; Herminiimonas	7.79414e-05
Bacteria; Bacillota_C; Negativicutes; Selenomonadales; Selenomonadaceae; RUG12372	7.76035e-05
Bacteria; Armatimonadota; NA; NA; NA; NA	7.70044e-05
Bacteria; Acidobacteriota; Thermoanaerobaculia; Gp7-AA8; Gp7-AA8; NA	7.65079e-05
Bacteria; Bacteroidota; Bacteroidia; Bacteroidales; WCHB1-69; JAFTCA01	7.63286e-05
Bacteria; Bacteroidota; Bacteroidia; Cytophagales; Cyclobacteriaceae; ELB16-189	7.63286e-05
Bacteria; Patescibacteria; Doudnabacteria; UBA920; UBA920; UBA920	7.63286e-05
Bacteria; Pseudomonadota; Alphaproteobacteria; Rs-D84; Rs-D84; Enterousia	7.63286e-05
Bacteria; Bacteroidota; Bacteroidia; Chitinophagales; Saprospiraceae; JADKBO01	7.63006e-05
Bacteria; Chloroflexota; UBA6077; UBA6077; JACCZL01; JADZEM01	7.60961e-05
Bacteria; Pseudomonadota; Gammaproteobacteria; Burkholderiales; JAEUOS01; JAEUOS01	7.57437e-05
Bacteria; Chloroflexota; Anaerolineae; Aggregatilineales; Aggregatilineaceae; Aggregatilinea	7.55608e-05
Bacteria; Actinomycetota; Actinomycetia; Actinomycetales; Cellulomonadaceae; Cellulosimicrobium	7.54002e-05
Bacteria; Bacillota_A; Clostridia; Lachnospirales; Lachnospiraceae; Diplocloster	7.53127e-05
Bacteria; Chloroflexota; Chloroflexia; Chloroflexales; Herpetosiphonaceae; NA	7.48099e-05
Bacteria; Chloroflexota; Anaerolineae; NA; NA; NA	7.46327e-05
Bacteria; Actinomycetota; Acidimicrobiia; Acidimicrobiales; JACDCH01; UBA9382	7.46215e-05
Bacteria; Actinomycetota; Coriobacteriia; Coriobacteriales; UBA8131; UBA1419	7.41797e-05
Bacteria; Bacillota; Bacilli; Acholeplasmatales; NA; NA	7.41797e-05
Bacteria; Bacillota; Bacilli; Lactobacillales; Enterococcaceae; Enterococcus_B	7.39997e-05
Bacteria; Pseudomonadota; Gammaproteobacteria; Burkholderiales; Burkholderiaceae_B; Tepidimonas	7.34896e-05
Bacteria; Cyanobacteriota; Cyanobacteriia; Cyanobacteriales; Nostocaceae; NA	7.34773e-05
Bacteria; Bacillota_A; Clostridia; Oscillospirales; Ruminococcaceae; Phocea	7.33858e-05
Bacteria; Actinomycetota; Acidimicrobiia; Acidimicrobiales; Ilumatobacteraceae; BACL27	7.31603e-05
Bacteria; Chloroflexota; Chloroflexia; Chloroflexales; Roseiflexaceae; SDU3-3	7.3041e-05
Bacteria; Deinococcota; Deinococci; Deinococcales; NA; NA	7.28743e-05
Bacteria; Bacillota; Bacilli; Thermoactinomycetales; Thermoactinomycetaceae; Baia	7.22636e-05
Bacteria; Bacillota_A; Clostridia; Oscillospirales; Ruminococcaceae; CAG-353	7.22033e-05
Bacteria; Chloroflexota; Chloroflexia; Chloroflexales; NA; NA	7.20699e-05
Bacteria; Actinomycetota; Coriobacteriia; Coriobacteriales; Atopobiaceae; Lancefieldella	7.18387e-05
Bacteria; Bacillota_A; Clostridia; Christensenellales; QALW01; UMGS1322	7.18387e-05
Bacteria; Chloroflexota; Anaerolineae; Anaerolineales; Anaerolineaceae; T78	7.18387e-05
Bacteria; Myxococcota; Polyangia; Nannocystales; Nannocystaceae; JAAZXR01	7.18387e-05
Bacteria; Verrucomicrobiota; Verrucomicrobiae; Verrucomicrobiales; DEV007; Arctic95D-9	7.15372e-05
Bacteria; Bacillota_A; Clostridia; Tissierellales; Tissierellaceae_C; NA	7.09012e-05
Bacteria; Myxococcota; UBA796; UBA796; GCA-2862545; REDI01	7.0557e-05
Bacteria; Chloroflexota; Limnocylindria; Limnocylindrales; CSP1-4; CF-46	6.99313e-05
Bacteria; Bacteroidota; Bacteroidia; Chitinophagales; LD1; NA	6.93642e-05
Bacteria; Myxococcota; Polyangia; Nannocystales; Nannocystaceae; NA	6.89779e-05
Bacteria; Pseudomonadota; Alphaproteobacteria; UBA1280; UBA6503; UBA6503	6.87118e-05
Bacteria; Bacillota; Bacilli; Staphylococcales; Staphylococcaceae; Mammaliicoccus	6.81287e-05
Bacteria; Bacteroidota; Bacteroidia; Chitinophagales; Chitinophagaceae; Chitinophaga	6.79734e-05
Bacteria; Desulfobacterota; Desulfovibrionia; Desulfovibrionales; Desulfovibrionaceae; Bilophila	6.78308e-05
Bacteria; Planctomycetota; Phycisphaerae; Phycisphaerales; NA; NA	6.78307e-05
Bacteria; Bacillota_A; Clostridia; Monoglobales; Monoglobaceae; NA	6.77202e-05
Bacteria; Bacillota; Bacilli; Lactobacillales; Lactobacillaceae; Lactobacillus	6.77138e-05
Bacteria; Actinomycetota; Actinomycetia; Euzebyales; Euzebyaceae; Euzebya	6.74178e-05
Bacteria; Bacillota_A; Clostridia; Christensenellales; Borkfalkiaceae; RGIG4074	6.741e-05
Bacteria; Bacillota_A; Clostridia; Christensenellales; CAG-74; DTU024	6.73488e-05
Bacteria; Bacillota_A; Clostridia; Clostridiales; Caloramatoraceae; Clostridium_AB	6.73488e-05
Bacteria; Chloroflexota; Anaerolineae; JAAYZQ01; JAAYZQ01; JAAYZQ01	6.73488e-05
Bacteria; Pseudomonadota; Alphaproteobacteria; Rhodobacterales; Rhodobacteraceae; Pseudotabrizicola	6.73488e-05
Bacteria; Desulfobacterota; Desulfovibrionia; Desulfovibrionales; Desulfovibrionaceae; Mailhella	6.73163e-05
Bacteria; Chloroflexota; Anaerolineae; Anaerolineales; EnvOPS12; OLB14	6.71497e-05
Bacteria; Pseudomonadota; Alphaproteobacteria; Rhizobiales; Tepidamorphaceae; JACKJK01	6.71117e-05
Bacteria; Bacteroidota; Ignavibacteria; SJA-28; B-1AR; JAEYVS01	6.69537e-05
Bacteria; Actinomycetota; Acidimicrobiia; Acidimicrobiales; Microtrichaceae; JAMLGM01	6.67728e-05
Bacteria; Pseudomonadota; Gammaproteobacteria; Xanthomonadales; Rhodanobacteraceae; Dyella_A	6.67501e-05
Bacteria; Cyanobacteriota; Sericytochromatia; S15B-MN24; NA; NA	6.66367e-05
Bacteria; Myxococcota; Bradymonadia; REDH01; REDH01; NA	6.66367e-05
Bacteria; Acidobacteriota; Terriglobia; Terriglobales; SbA1; Gp1-AA124	6.65256e-05
Bacteria; Bacillota_A; Clostridia; Lachnospirales; Lachnospiraceae; Sporofaciens	6.60871e-05
Bacteria; Bacillota; Bacilli; Paenibacillales; Paenibacillaceae; NA	6.58087e-05
Bacteria; Pseudomonadota; Gammaproteobacteria; Xanthomonadales; Rhodanobacteraceae; Dokdonella_A	6.55881e-05
Bacteria; Bacteroidota; Bacteroidia; Bacteroidales; Muribaculaceae; UBA3263	6.49654e-05
Bacteria; Actinomycetota; Thermoleophilia; Solirubrobacterales; 70-9; NA	6.48925e-05
Bacteria; Planctomycetota; Planctomycetia; Pirellulales; Pirellulaceae; JAEZAS01	6.47834e-05
Bacteria; Pseudomonadota; Gammaproteobacteria; Burkholderiales; Burkholderiaceae_C; Zwartia	6.45799e-05
Bacteria; Chloroflexota; Anaerolineae; Anaerolineales; VGOW01; VGOW01	6.42267e-05
Bacteria; Actinomycetota; Actinomycetia; Actinomycetales; Microbacteriaceae; Terrimesophilobacter	6.38798e-05
Bacteria; Actinomycetota; Coriobacteriia; OPB41; NA; NA	6.28589e-05
Bacteria; Bacillota; Bacilli; Acholeplasmatales; UBA5453; UBA5409	6.28589e-05
Bacteria; Pseudomonadota; Alphaproteobacteria; Zavarziniales; Zavarziniaceae; Zavarzinia	6.24278e-05
Bacteria; Chloroflexota; Limnocylindria; Limnocylindrales; CSP1-4; UBA5189	6.24073e-05
Bacteria; Chloroflexota; Anaerolineae; Anaerolineales; UBA4823; Kmv39	6.23649e-05
Bacteria; Bacteroidota; Bacteroidia; Cytophagales; Cyclobacteriaceae; UBA2336	6.2305e-05
Bacteria; Bacillota_A; Clostridia; Oscillospirales; Acutalibacteraceae; Caproicibacterium	6.21796e-05
Bacteria; Bacillota_A; Clostridia; Lachnospirales; Lachnospiraceae; ISDg	6.19932e-05
Bacteria; Patescibacteria; JAEDAM01; Absconditabacterales; Absconditicoccaceae; Aalborg-AAW-1	6.16589e-05
Bacteria; Bacillota_A; Clostridia; Lachnospirales; Lachnospiraceae; Falcatimonas	6.15361e-05
Bacteria; Actinomycetota; Acidimicrobiia; Acidimicrobiales; Microtrichaceae; SSF14	6.13572e-05
Bacteria; Pseudomonadota; Alphaproteobacteria; CADEGL01; CADEGL01; CAMAPP01	6.08462e-05
Bacteria; Bacteroidota; Ignavibacteria; Ignavibacteriales; Ignavibacteriaceae; IGN3	6.01457e-05
Bacteria; Pseudomonadota; Gammaproteobacteria; Burkholderiales; SG8-41; PALSA-1004	5.99411e-05
Bacteria; Bacillota_A; Clostridia; Lachnospirales; Lachnospiraceae; Coprococcus	5.99324e-05
Bacteria; Pseudomonadota; Gammaproteobacteria; Burkholderiales; Burkholderiaceae_A; Quisquiliibacterium	5.98403e-05
Bacteria; Pseudomonadota; Alphaproteobacteria; UBA6184; UBA6184; UBA6184	5.93092e-05
Bacteria; Bacteroidota; Bacteroidia; Cytophagales; Cyclobacteriaceae; JAJNNC01	5.92326e-05
Bacteria; Actinomycetota; Actinomycetia; Mycobacteriales; Pseudonocardiaceae; Saccharomonospora	5.9042e-05
Bacteria; Bacillota_A; Clostridia; Oscillospirales; Oscillospiraceae; RGIG7114	5.85546e-05
Bacteria; Campylobacterota; Campylobacteria; Campylobacterales; Campylobacteraceae; Campylobacter_B	5.85165e-05
Bacteria; Actinomycetota; Actinomycetia; Streptosporangiales; Streptosporangiaceae; Acrocarpospora	5.83689e-05
Bacteria; Actinomycetota; Thermoleophilia; Solirubrobacterales; 70-9; RHKX01	5.83689e-05
Bacteria; Bacillota_A; Clostridia; Clostridiales; Clostridiaceae; Clostridium_K	5.83689e-05
Bacteria; Bacillota_A; Clostridia; Lachnospirales; Cellulosilyticaceae; Zhenhengia	5.83689e-05
Bacteria; Bacillota_A; Clostridia; Oscillospirales; CAG-382; UBA1752	5.83689e-05
Bacteria; Bacillota_A; Clostridia; Oscillospirales; QAMX01; QAMX01	5.83689e-05
Bacteria; Bacteroidota; Bacteroidia; Bacteroidales; UBA932; DMER64	5.83689e-05
Bacteria; Pseudomonadota; Alphaproteobacteria; Sphingomonadales; NA; NA	5.83689e-05
Bacteria; Gemmatimonadota; Gemmatimonadetes; Gemmatimonadales; Gemmatimonadaceae; UBA4720	5.82099e-05
Bacteria; Pseudomonadota; Alphaproteobacteria; Paracaedibacterales; CAIULA01; Finniella	5.81669e-05
Bacteria; Actinomycetota; Actinomycetia; Actinomycetales; Microbacteriaceae; Chryseoglobus	5.81057e-05
Bacteria; Actinomycetota; Acidimicrobiia; Acidimicrobiales; Ilumatobacteraceae; UBA668	5.7968e-05
Bacteria; Pseudomonadota; Gammaproteobacteria; Burkholderiales; Neisseriaceae; Kingella_A	5.78298e-05
Bacteria; Bacteroidota; Bacteroidia; Flavobacteriales; Flavobacteriaceae; Muricauda	5.77247e-05
Bacteria; Pseudomonadota; Alphaproteobacteria; Micavibrionales; Micavibrionaceae; UBA7657	5.71129e-05
Bacteria; Bacteroidota; Bacteroidia; Bacteroidales; UBA3663; UBA3663	5.69642e-05
Bacteria; Bacillota_A; Clostridia; Lachnospirales; Lachnospiraceae; UBA4292	5.66461e-05
Bacteria; Actinomycetota; Acidimicrobiia; NA; NA; NA	5.6545e-05
Bacteria; Bacillota; Bacilli; Erysipelotrichales; Erysipelotrichaceae; UBA636	5.60697e-05
Bacteria; Actinomycetota; Actinomycetia; Actinomycetales; Cellulomonadaceae; Actinotalea	5.57274e-05
Bacteria; Pseudomonadota; Gammaproteobacteria; Burkholderiales; Burkholderiaceae_C; Pusillimonas_D	5.55723e-05
Bacteria; Pseudomonadota; Alphaproteobacteria; Rhizobiales; Xanthobacteraceae; Ancylobacter	5.54914e-05
Bacteria; Bacillota_A; Clostridia; Caldicoprobacterales; Caldicoprobacteraceae; Caldicoprobacter	5.52107e-05
Bacteria; Bacillota; Bacilli; Haloplasmatales; Haloplasmataceae; Inordinaticella	5.49882e-05
Bacteria; Actinomycetota; Actinomycetia; Actinomycetales; Actinomycetaceae; Bogoriella	5.46667e-05
Bacteria; Bacillota; Bacilli; Bacillales; Bacillaceae; Bacillus	5.4645e-05
Bacteria; Bacteroidota; Bacteroidia; Bacteroidales; Muribaculaceae; CAG-1031	5.4645e-05
Bacteria; Bdellovibrionota; Bacteriovoracia; Bacteriovoracales; Bacteriovoracaceae; UBA4207	5.45466e-05
Bacteria; Myxococcota; UBA727; UBA727; VGSZ01; JACOUT01	5.45255e-05
Bacteria; Bacteroidota; Bacteroidia; Bacteroidales; Dysgonomonadaceae; UBA2632	5.40689e-05
Bacteria; Planctomycetota; Phycisphaerae; Tepidisphaerales; JAEZED01; JAEZED01	5.40376e-05
Bacteria; Bacteroidota; Bacteroidia; Bacteroidales; Paludibacteraceae; RGIG10190	5.39354e-05
Bacteria; Actinomycetota; Actinomycetia; Actinomycetales; Dermatophilaceae; Arsenicicoccus	5.3879e-05
Bacteria; Actinomycetota; Coriobacteriia; Coriobacteriales; Eggerthellaceae; CAKUOV01	5.3879e-05
Bacteria; Actinomycetota; Coriobacteriia; Coriobacteriales; Eggerthellaceae; UBA9715	5.3879e-05
Bacteria; Bacillota_A; Clostridia; Oscillospirales; CAG-272; SIG672	5.3879e-05
Bacteria; Bacillota_A; Clostridia; Christensenellales; Borkfalkiaceae; Scatosoma	5.37265e-05
Bacteria; Bacteroidota; Bacteroidia; Flavobacteriales; Crocinitomicaceae; Taishania	5.29191e-05
Bacteria; Bacillota; Bacilli; RFN20; CAG-826; NA	5.29116e-05
Bacteria; Bacillota_A; Clostridia; Peptostreptococcales; Anaerovoracaceae; MT110	5.25583e-05
Bacteria; Chloroflexota; Chloroflexia; Thermomicrobiales; Thermomicrobiaceae; Nitrolancea	5.24813e-05
Bacteria; Actinomycetota; Coriobacteriia; Coriobacteriales; UBA8131; WRHL01	5.24764e-05
Bacteria; Pseudomonadota; Gammaproteobacteria; Burkholderiales; Burkholderiaceae_B; Diaphorobacter_A	5.24764e-05
Bacteria; Bacillota; Bacilli; Lactobacillales; Streptococcaceae; Lactococcus_A	5.24429e-05
Bacteria; Actinomycetota; Actinomycetia; Mycobacteriales; Micromonosporaceae; Catelliglobosispora	5.23697e-05
Bacteria; 4484-113; 4484-113; 4484-113; JAFGCY01; JADZFO01	5.19208e-05
Bacteria; Planctomycetota; Phycisphaerae; Phycisphaerales; UBA1924; JAHBXC01	5.18286e-05
Bacteria; Fusobacteriota; Fusobacteriia; Fusobacteriales; Leptotrichiaceae; Leptotrichia	5.17899e-05
Bacteria; Bacillota_C; Negativicutes; Veillonellales; Megasphaeraceae; Anaeroglobus	5.17178e-05
Bacteria; Patescibacteria; JAEDAM01; Absconditabacterales; Absconditicoccaceae; JAGOPC01	5.16678e-05
Bacteria; Pseudomonadota; Alphaproteobacteria; Rhodobacterales; Rhodobacteraceae; Rhodobacter_F	5.14318e-05
Bacteria; Verrucomicrobiota; Verrucomicrobiae; Verrucomicrobiales; Akkermansiaceae; SW10	5.11011e-05
Bacteria; Actinomycetota; Actinomycetia; Actinomycetales; Dermabacteraceae; Dermabacter	5.09781e-05
Bacteria; Myxococcota; Myxococcia; Myxococcales; NA; NA	5.05566e-05
Bacteria; Fibrobacterota; Chitinivibrionia; Chitinivibrionales; Chitinispirillaceae; JAAYPC01	4.9951e-05
Bacteria; Actinomycetota; Actinomycetia; Mycobacteriales; Micromonosporaceae; Natronoglycomyces	4.98942e-05
Bacteria; Bacteroidota; Bacteroidia; Bacteroidales; Bacteroidaceae; UBA1786	4.95684e-05
Bacteria; Actinomycetota; Actinomycetia; Actinomycetales; Microbacteriaceae; Agromyces_B	4.93891e-05
Bacteria; Actinomycetota; Actinomycetia; Propionibacteriales; Propionibacteriaceae; Luteococcus	4.93891e-05
Bacteria; Actinomycetota; Coriobacteriia; OPB41; UBA2279; UBA7930	4.93891e-05
Bacteria; Bacillota_A; Clostridia; Lachnospirales; Lachnospiraceae; UBA1712	4.93891e-05
Bacteria; Bacillota; Bacilli; RFN20; CAG-826; UBA4951	4.93891e-05
Bacteria; Bacteroidota; Bacteroidia; Flavobacteriales; Weeksellaceae; Vaginella	4.93891e-05
Bacteria; Actinomycetota; Acidimicrobiia; Acidimicrobiales; UBA11606; VYCW01	4.9094e-05
Bacteria; Campylobacterota; Campylobacteria; Campylobacterales; Sulfurimonadaceae; Sulfurimonas	4.88582e-05
Bacteria; Actinomycetota; Actinomycetia; Actinomycetales; Beutenbergiaceae; HY158	4.88162e-05
Bacteria; Bacillota_A; Clostridia; Tissierellales; Tissierellaceae_A; JACRTK01	4.8786e-05
Bacteria; Actinomycetota; Actinomycetia; Mycobacteriales; Antricoccaceae; NA	4.85549e-05
Bacteria; Bacteroidota; Bacteroidia; Bacteroidales; Paludibacteraceae; JAAYPI01	4.81875e-05
Bacteria; Planctomycetota; Planctomycetia; Planctomycetales; Planctomycetaceae; Rubinisphaera	4.79927e-05
Bacteria; Planctomycetota; Planctomycetia; Pirellulales; Pirellulaceae; Novipirellula	4.76465e-05
Bacteria; Pseudomonadota; Alphaproteobacteria; UBA9655; UBA9655; UBA9655	4.72633e-05
Bacteria; Bacillota_A; Clostridia; Lachnospirales; Lachnospiraceae; NK4A144	4.72051e-05
Bacteria; Bdellovibrionota; Oligoflexia; Oligoflexales; Bog-1112; JAHFAI01	4.72051e-05
Bacteria; Actinomycetota; Actinomycetia; Actinomycetales; Dermatophilaceae; Knoellia	4.67288e-05
Bacteria; Pseudomonadota; Gammaproteobacteria; Pseudomonadales; Nitrincolaceae; Marinobacterium	4.63448e-05
Bacteria; Actinomycetota; Acidimicrobiia; Acidimicrobiales; SKKL01; Actinomarinicola	4.61335e-05
Bacteria; Planctomycetota; Planctomycetia; Pirellulales; PALSA-1355; NA	4.59162e-05
Bacteria; Bacillota_C; Negativicutes; Selenomonadales; Selenomonadaceae; UBA2897	4.52252e-05
Bacteria; Actinomycetota; Actinomycetia; Actinomycetales; Cellulomonadaceae; Isoptericola	4.48992e-05
Bacteria; Bacillota; Bacilli; RFN20; CAG-826; CAJOLV01	4.48992e-05
Bacteria; Planctomycetota; Planctomycetia; Pirellulales; Pirellulaceae; Pirellula	4.48992e-05
Bacteria; Pseudomonadota; Alphaproteobacteria; RF32; UBA3637; UBA3637	4.48992e-05
Bacteria; Pseudomonadota; Alphaproteobacteria; Caulobacterales; Hyphomonadaceae; Hyphomonas	4.47177e-05
Bacteria; Pseudomonadota; Alphaproteobacteria; UBA1280; UBA6156; UBA6156	4.46603e-05
Bacteria; Bacillota_C; Negativicutes; Veillonellales; Megasphaeraceae; NA	4.45623e-05
Bacteria; Chloroflexota; Anaerolineae; Anaerolineales; UBA11579; JAMCZK01	4.44245e-05
Bacteria; Synergistota; Synergistia; Synergistales; Synergistaceae; Syner-03	4.40892e-05
Bacteria; Patescibacteria; Saccharimonadia; Saccharimonadales; Nanogingivalaceae; Nanogingivalis	4.35851e-05
Bacteria; Pseudomonadota; Gammaproteobacteria; Burkholderiales; Rhodocyclaceae; Azospira	4.35647e-05
Bacteria; Pseudomonadota; Alphaproteobacteria; Acetobacterales; Acetobacteraceae; Falsiroseomonas	4.31876e-05
Bacteria; Pseudomonadota; Gammaproteobacteria; UBA4486; UBA4486; JACVQI01	4.23431e-05
Bacteria; Cyanobacteriota; Sericytochromatia; UBA7694; UBA7694; UBA7694	4.22851e-05
Bacteria; Bacteroidota; Bacteroidia; Bacteroidales; Barnesiellaceae; UMGS27	4.18861e-05
Bacteria; Bacillota; Bacilli; Acholeplasmatales; UBA5453; Paracholeplasma	4.16517e-05
Bacteria; Pseudomonadota; Gammaproteobacteria; Nevskiales; Nevskiaceae; Panacagrimonas	4.15367e-05
Bacteria; Bacteroidota; Bacteroidia; Cytophagales; Cyclobacteriaceae; Belliella	4.1307e-05
Bacteria; Cyanobacteriota; Cyanobacteriia; Phormidesmiales; Phormidesmiaceae; Phormidesmis	4.1307e-05
Bacteria; Myxococcota; Polyangia; Polyangiales; Polyangiaceae; NIC37A-2	4.12733e-05
Bacteria; Bacillota_A; Clostridia; Oscillospirales; Oscillospiraceae; WRMH01	4.09261e-05
Bacteria; Actinomycetota; Actinomycetia; Actinomycetales; Beutenbergiaceae; Ruania	4.04093e-05
Bacteria; Actinomycetota; UBA4738; UBA4738; HRBIN12; JAJNBA01	4.04093e-05
Bacteria; Bacillota_A; Clostridia; Oscillospirales; Ruminococcaceae; Fumia	4.04093e-05
Bacteria; Bacillota_A; Clostridia; Oscillospirales; UBA644; HGM12619	4.04093e-05
Bacteria; Bacillota_A; Clostridia; Oscillospirales; UMGS1384; JAAZKA01	4.04093e-05
Bacteria; Bacillota; Bacilli; ML615J-28; CAG-313; UMGS75	4.04093e-05
Bacteria; Bacillota; Bacilli; RFN20; CAG-826; CAG-826	4.04093e-05
Bacteria; Bacteroidota; Bacteroidia; Bacteroidales; UBA1715; WQTX01	4.04093e-05
Bacteria; Bacteroidota; Bacteroidia; Chitinophagales; Chitinophagaceae; JAFAGI01	4.04093e-05
Bacteria; Planctomycetota; Planctomycetia; Pirellulales; UBA1268; NA	4.04093e-05
Bacteria; Verrucomicrobiota; Lentisphaeria; Victivallales; UBA1829; CAJMAW01	4.04093e-05
Bacteria; Actinomycetota; Actinomycetia; Nanopelagicales; S36-B12; GCA-2737125	4.03622e-05
Bacteria; Actinomycetota; Actinomycetia; Actinomycetales; Cellulomonadaceae; Oerskovia	4.0253e-05
Bacteria; Pseudomonadota; Alphaproteobacteria; Acetobacterales; Acetobacteraceae; Roseococcus	4.01496e-05
Bacteria; Bacillota_A; Clostridia; Saccharofermentanales; Fastidiosipilaceae; NA	4.01487e-05
Bacteria; Pseudomonadota; Gammaproteobacteria; Legionellales; Legionellaceae; CAISSD01	3.9966e-05
Bacteria; Bacillota; Bacilli; Paenibacillales; NA; NA	3.96974e-05
Bacteria; Planctomycetota; Phycisphaerae; Phycisphaerales; SM1A02; NA	3.95164e-05
Bacteria; Pseudomonadota; Gammaproteobacteria; Enterobacterales_A; Pasteurellaceae; Actinobacillus	3.95115e-05
Bacteria; Chloroflexota; Chloroflexia; Chloroflexales; Chloroflexaceae; NA	3.93989e-05
Bacteria; Actinomycetota; Acidimicrobiia; Acidimicrobiales; UBA8139; F1-20-MAGs160	3.9342e-05
Bacteria; Acidobacteriota; Terriglobia; Bryobacterales; Bryobacteraceae; JACTMJ01	3.92421e-05
Bacteria; Bacillota_A; Clostridia; Lachnospirales; Lachnospiraceae; UBA3282	3.90725e-05
Bacteria; Chloroflexota; Anaerolineae; Caldilineales; Caldilineaceae; QEUY01	3.88597e-05
Bacteria; Bacillota; Bacilli; Bacillales_D; Amphibacillaceae; Virgibacillus	3.855e-05
Bacteria; Bacillota_A; Thermosediminibacteria; Thermosediminibacterales; Tepidanaerobacteraceae; DTU063	3.85213e-05
Bacteria; Bacteroidota; Bacteroidia; Sphingobacteriales; Sphingobacteriaceae; Pedobacter_A	3.83908e-05
Bacteria; Pseudomonadota; Gammaproteobacteria; Burkholderiales; Neisseriaceae; Conchiformibius	3.83144e-05
Bacteria; Bacillota; Bacilli; Bacillales; Planococcaceae; NA	3.82291e-05
Bacteria; Bacillota; Bacilli; Lactobacillales; Lactobacillaceae; Limosilactobacillus	3.8158e-05
Bacteria; Pseudomonadota; Gammaproteobacteria; Enterobacterales; Enterobacteriaceae; Providencia	3.8071e-05
Bacteria; Bacillota_A; Clostridia; Tissierellales; Tepidimicrobiaceae; Schnuerera	3.7764e-05
Bacteria; Bacillota; Bacilli; RFN20; CAG-826; RUG14515	3.7764e-05
Bacteria; Bacteroidota; Bacteroidia; Sphingobacteriales; Sphingobacteriaceae; Pseudosphingobacterium	3.7764e-05
Bacteria; Pseudomonadota; Gammaproteobacteria; Xanthomonadales; Xanthomonadaceae; Luteimonas_C	3.76278e-05
Bacteria; Patescibacteria; Gracilibacteria; UBA1369; LOWO2-01-FULL-3; WJKQ01	3.73069e-05
Bacteria; Bacteroidota; Bacteroidia; Chitinophagales; Saprospiraceae; Membranicola	3.70204e-05
Bacteria; Cyanobacteriota; Cyanobacteriia; Cyanobacteriales; Coleofasciculaceae; Allocoleopsis	3.702e-05
Bacteria; Pseudomonadota; Gammaproteobacteria; Burkholderiales; Burkholderiaceae_B; Pseudacidovorax	3.66588e-05
Bacteria; Bacillota_A; Clostridia; Peptostreptococcales; Anaerovoracaceae; RUG13615	3.66274e-05
Bacteria; Bacillota; Bacilli; Bacillales; Jeotgalibacillaceae; Jeotgalibacillus	3.64445e-05
Bacteria; Bacillota; Bacilli; Thermicanales; Thermicanaceae; Thermicanus	3.62635e-05
Bacteria; Bacillota_A; Clostridia; Christensenellales; Pumilibacteraceae; RUG12826	3.59194e-05
Bacteria; Bacteroidota; Bacteroidia; Bacteroidales; Rikenellaceae; Tidjanibacter	3.59194e-05
Bacteria; Patescibacteria; ABY1; SG8-24; 2-12-FULL-60-25; HK-STAS-PATE-2	3.59194e-05
Bacteria; Patescibacteria; ABY1; SG8-24; SG8-24; UBA1561	3.59194e-05
Bacteria; Patescibacteria; Saccharimonadia; Saccharimonadales; JACPYF01; JACPYF01	3.59194e-05
Bacteria; Patescibacteria; Saccharimonadia; Saccharimonadales; Nanosyncoccaceae; Nanosyncoccus	3.59194e-05
Bacteria; Planctomycetota; Phycisphaerae; Phycisphaerales; UBA1924; NA	3.59194e-05
Bacteria; Pseudomonadota; Gammaproteobacteria; Burkholderiales; SG8-41; SG8-41	3.59194e-05
Bacteria; Bdellovibrionota; Oligoflexia; Silvanigrellales; Silvanigrellaceae; NA	3.58225e-05
Bacteria; Pseudomonadota; Gammaproteobacteria; Pseudomonadales; DSM-6294; Bacterioplanoides	3.58225e-05
Bacteria; Actinomycetota; Actinomycetia; Actinomycetales; Cellulomonadaceae; Promicromonospora	3.56052e-05
Bacteria; Pseudomonadota; Alphaproteobacteria; Rhizobiales; Rhizobiaceae; VTOM01	3.56052e-05
Bacteria; Cyanobacteriota; Cyanobacteriia; Cyanobacteriales; Nostocaceae; Trichormus	3.54445e-05
Bacteria; Planctomycetota; Planctomycetia; Planctomycetales; Planctomycetaceae; Caulifigura	3.52465e-05
Bacteria; Campylobacterota; Campylobacteria; Campylobacterales; NA; NA	3.51215e-05
Bacteria; Cyanobacteriota; NA; NA; NA; NA	3.51215e-05
Bacteria; Bacillota; Bacilli; Lactobacillales; Enterococcaceae; Enterococcus_A	3.48784e-05
Bacteria; Spirochaetota; Spirochaetia; Sphaerochaetales; Sphaerochaetaceae; Sphaerochaeta	3.48144e-05
Bacteria; Bdellovibrionota; Oligoflexia; Oligoflexales; RGVZ01; CAMAXT01	3.47159e-05
Bacteria; Pseudomonadota; Gammaproteobacteria; Burkholderiales; Usitatibacteraceae; NA	3.46821e-05
Bacteria; Pseudomonadota; Gammaproteobacteria; Steroidobacterales; Steroidobacteraceae; CADEFQ01	3.46821e-05
Bacteria; Bacteroidota; Bacteroidia; Chitinophagales; Chitinophagaceae; JAEZDC01	3.42804e-05
Bacteria; Verrucomicrobiota; Verrucomicrobiae; Opitutales; CAG-312; UMGS1490	3.40983e-05
Bacteria; Bacillota; Bacilli; Paenibacillales; NBRC-103111; Paenibacillus_E	3.37595e-05
Bacteria; Bacillota_A; Clostridia; Christensenellales; UBA1242; UBA6345	3.35566e-05
Bacteria; Pseudomonadota; Gammaproteobacteria; Pseudomonadales; Cellvibrionaceae; UBA5868	3.33006e-05
Bacteria; Bacillota_A; Clostridia; Oscillospirales; Feifaniaceae; Feifania	3.32227e-05
Bacteria; Pseudomonadota; Alphaproteobacteria; Acetobacterales; Acetobacteraceae; Asaia	3.30456e-05
Bacteria; Actinomycetota; Actinomycetia; Propionibacteriales; Nocardioidaceae; JACDHG01	3.27293e-05
Bacteria; Bacillota_A; Clostridia; Eubacteriales; Anaerofustaceae; Anaerofustis	3.2379e-05
Bacteria; Actinomycetota; Actinomycetia; Propionibacteriales; Propionibacteriaceae; WQYJ01	3.21441e-05
Bacteria; Deinococcota; Deinococci; Deinococcales; Trueperaceae; JAABTL01	3.20859e-05
Bacteria; Actinomycetota; Acidimicrobiia; Acidimicrobiales; JAAYBP01; Aquihabitans	3.20777e-05
Bacteria; Actinomycetota; Thermoleophilia; Solirubrobacterales; Solirubrobacteraceae; JAGIBJ01	3.19289e-05
Bacteria; Pseudomonadota; Alphaproteobacteria; Rhizobiales; Methylopilaceae; NA	3.1649e-05
Bacteria; Actinomycetota; Actinomycetia; Streptosporangiales; Streptosporangiaceae; Thermobifida	3.15024e-05
Bacteria; Actinomycetota; Actinomycetia; Nitriliruptorales; Nitriliruptoraceae; NA	3.14294e-05
Bacteria; Actinomycetota; Coriobacteriia; NA; NA; NA	3.14294e-05
Bacteria; Bacillota_A; Clostridia; Oscillospirales; Acutalibacteraceae; HGM12789	3.14294e-05
Bacteria; Bacillota_A; Clostridia; Oscillospirales; Acutalibacteraceae; RGIG1959	3.14294e-05
Bacteria; Bacillota_A; Clostridia; Oscillospirales; QAMX01; RUG11797	3.14294e-05
Bacteria; Bacillota_A; Clostridia; Oscillospirales; Ruminococcaceae; RGIG8773	3.14294e-05
Bacteria; Bacillota_A; Clostridia; Peptostreptococcales; Natronincolaceae; Serpentinicella	3.14294e-05
Bacteria; Bacillota_B; Peptococcia; DRI-13; DRI-13; JANLFJ01	3.14294e-05
Bacteria; Bacillota; Bacilli; Mycoplasmatales; Mycoplasmoidaceae; RGIG1987	3.14294e-05
Bacteria; Bacteroidota; Bacteroidia; Bacteroidales; WCHB1-69; F23-D06	3.14294e-05
Bacteria; Bacteroidota; Bacteroidia; Cytophagales; Spirosomaceae; Telluribacter	3.14294e-05
Bacteria; Bacteroidota; Ignavibacteria; Ignavibacteriales; Ignavibacteriaceae; RBG-16-34-14	3.14294e-05
Bacteria; Cyanobacteriota; Vampirovibrionia; Gastranaerophilales; NA; NA	3.14294e-05
Bacteria; Pseudomonadota; Gammaproteobacteria; Burkholderiales; Casimicrobiaceae; CAIWHR01	3.14294e-05
Bacteria; Pseudomonadota; Gammaproteobacteria; Burkholderiales; Rhodocyclaceae; Hydrogenophilus	3.14294e-05
Bacteria; Pseudomonadota; Gammaproteobacteria; Enterobacterales; Enterobacteriaceae; Citrobacter_A	3.12139e-05
Bacteria; Bacteroidota; Bacteroidia; Cytophagales; Spirosomaceae; Emticicia	3.11525e-05
Bacteria; Bacteroidota; Bacteroidia; Sphingobacteriales; CAIKLP01; CAJBVG01	3.11525e-05
Bacteria; Patescibacteria; ABY1; SG8-24; SG8-24; JAHFIW01	3.11525e-05
Bacteria; Verrucomicrobiota; Verrucomicrobiae; Opitutales; Opitutaceae; NA	3.09733e-05
Bacteria; Bacillota; Bacilli; Bacillales; Planococcaceae; Lysinibacillus	3.04302e-05
Bacteria; Acidobacteriota; Terriglobia; Bryobacterales; Bryobacteraceae; Ga0077553	3.04232e-05
Bacteria; Bacillota; Bacilli; Mycoplasmatales; Metamycoplasmataceae; Mesomycoplasma_A	3.03704e-05
Bacteria; Myxococcota; UBA796; UBA796; GCA-2862545; NA	3.03418e-05
Bacteria; Bacteroidota; Bacteroidia; Bacteroidales; Dysgonomonadaceae; Fermentimonas	3.03113e-05
Bacteria; Pseudomonadota; Gammaproteobacteria; Enterobacterales; Enterobacteriaceae; Siccibacter	2.99306e-05
Bacteria; Gemmatimonadota; Gemmatimonadetes; Gemmatimonadales; Gemmatimonadaceae; JAABRT01	2.96163e-05
Bacteria; Bacteroidota; Bacteroidia; Chitinophagales; Chitinophagaceae; QFOI01	2.88033e-05
Bacteria; Chloroflexota; Anaerolineae; UBA4142; NA; NA	2.86977e-05
Bacteria; Pseudomonadota; Gammaproteobacteria; Burkholderiales; Casimicrobiaceae; VBCG01	2.86977e-05
Bacteria; Pseudomonadota; Gammaproteobacteria; Pseudomonadales; Pseudohongiellaceae; Pseudohongiella	2.85617e-05
Bacteria; Pseudomonadota; Alphaproteobacteria; Rhodospirillales; Magnetospirillaceae; Phaeospirillum	2.85077e-05
Bacteria; Bacteroidota; Bacteroidia; Bacteroidales; Barnesiellaceae; Barnesiella	2.83642e-05
Bacteria; Bacillota_A; Clostridia; Lachnospirales; Lachnospiraceae; UBA3766	2.8323e-05
Bacteria; Bacteroidota; Bacteroidia; Cytophagales; Spirosomaceae; IE-0392	2.8323e-05
Bacteria; Pseudomonadota; Alphaproteobacteria; Rhizobiales; Hyphomicrobiaceae; Filomicrobium	2.8323e-05
Bacteria; Pseudomonadota; Gammaproteobacteria; Burkholderiales; Rhodocyclaceae; Methyloversatilis	2.8323e-05
Bacteria; Bacillota_A; Clostridia; Oscillospirales; Ruminococcaceae; Neobittarella	2.80867e-05
Bacteria; Bacillota_A; Clostridia; Oscillospirales; Ruminococcaceae; Marseille-P2935	2.76574e-05
Bacteria; Actinomycetota; Acidimicrobiia; Acidimicrobiales; Ilumatobacteraceae; JACDHN01	2.73109e-05
Bacteria; Bacillota_A; Clostridia; Oscillospirales; UMGS1384; NA	2.70266e-05
Bacteria; Actinomycetota; Actinomycetia; Actinomycetales; Demequinaceae; Demequina	2.70188e-05
Bacteria; Actinomycetota; Acidimicrobiia; Acidimicrobiales; Ilumatobacteraceae; Ilumatobacter	2.69395e-05
Bacteria; Actinomycetota; Actinomycetia; Actinomycetales; Cellulomonadaceae; Cellulomonas	2.69395e-05
Bacteria; Bacillota_A; Clostridia; Christensenellales; Borkfalkiaceae; UBA1259	2.69395e-05
Bacteria; Bacillota_A; Clostridia; Christensenellales; CAG-138; UBA3857	2.69395e-05
Bacteria; Bacillota; Bacilli; RFN20; CAG-826; CAJOOD01	2.69395e-05
Bacteria; Bacteroidota; Kapabacteria; Kapabacteriales; UBA2268; PGYR01	2.69395e-05
Bacteria; Chloroflexota; Chloroflexia; Thermomicrobiales; UBA6265; CADCWL01	2.69395e-05
Bacteria; Myxococcota; Polyangia; Haliangiales; Haliangiaceae; UBA2376	2.69395e-05
Bacteria; Planctomycetota; Planctomycetia; Pirellulales; Lacipirellulaceae; Aeoliella	2.69395e-05
Bacteria; Pseudomonadota; Gammaproteobacteria; Burkholderiales; Rhodocyclaceae; Sulfuritalea	2.69395e-05
Bacteria; Pseudomonadota; Gammaproteobacteria; Chromatiales; Chromatiaceae; Thiohalocapsa	2.69395e-05
Bacteria; Pseudomonadota; Gammaproteobacteria; UBA6002; UBA6002; UBA6002	2.69395e-05
Bacteria; Sumerlaeota; Sumerlaeia; SLMS01; SLMS01; JAFIGB01	2.69395e-05
Bacteria; Pseudomonadota; Alphaproteobacteria; Caulobacterales; Parvularculaceae; CV81	2.66625e-05
Bacteria; Bacillota; Bacilli; Lactobacillales; Carnobacteriaceae; Carnobacterium_A	2.64026e-05
Bacteria; Chloroflexota; Anaerolineae; Anaerolineales; UBA11858; NIOZ-UU35	2.62618e-05
Bacteria; Bacillota; Bacilli; Acholeplasmatales; UBA5453; Acholeplasma_C	2.6252e-05
Bacteria; Bacteroidota; Rhodothermia; Balneolales; Balneolaceae; UBA1275	2.59604e-05
Bacteria; Bdellovibrionota; UBA1018; UBA1018; UBA1018; UBA1018	2.59604e-05
Bacteria; Nitrospirota; Nitrospiria; Nitrospirales; Nitrospiraceae; Nitrospira_C	2.58279e-05
Bacteria; Pseudomonadota; Alphaproteobacteria; Micavibrionales; Micavibrionaceae; UBA1664	2.57876e-05
Bacteria; Actinomycetota; Actinomycetia; Mycobacteriales; Mycobacteriaceae; Lawsonella	2.57445e-05
Bacteria; Pseudomonadota; Alphaproteobacteria; Rhizobiales; Rhizobiaceae; Ochrobactrum	2.5041e-05
Bacteria; Bacillota_A; Clostridia; Christensenellales; Borkfalkiaceae; NA	2.50164e-05
Bacteria; Pseudomonadota; Alphaproteobacteria; UBA1280; UBA6156; JACKLD01	2.4991e-05
Bacteria; Bacillota_A; Clostridia; Peptostreptococcales; Anaerovoracaceae; Mogibacterium	2.47842e-05
Bacteria; Bacteroidota; Bacteroidia; Cytophagales; Cyclobacteriaceae; Penaeicola	2.47842e-05
Bacteria; Chloroflexota; Dehalococcoidia; Tepidiformales; Tepidiformaceae; NA	2.47842e-05
Bacteria; Pseudomonadota; Alphaproteobacteria; Rhodobacterales; Rhodobacteraceae; GCA-2748265	2.47842e-05
Bacteria; Pseudomonadota; Gammaproteobacteria; Burkholderiales; SG8-41; Ga0077527	2.42775e-05
Bacteria; Pseudomonadota; Alphaproteobacteria; Rhodobacterales; Rhodobacteraceae; Roseinatronobacter	2.42069e-05
Bacteria; Actinomycetota; Acidimicrobiia; IMCC26256; PALSA-555; CAIUKV01	2.38711e-05
Bacteria; Bacillota_C; Negativicutes; Selenomonadales; Selenomonadaceae; Selenomonas_A	2.37907e-05
Bacteria; Actinomycetota; Actinomycetia; Nitriliruptorales; Nitriliruptoraceae; Egicoccus	2.36625e-05
Bacteria; Pseudomonadota; Gammaproteobacteria; Burkholderiales; Aquaspirillaceae; Rivicola	2.36063e-05
Bacteria; Pseudomonadota; Alphaproteobacteria; Azospirillales; Azospirillaceae; Azospirillum	2.33684e-05
Bacteria; Bacillota; Bacilli; RF39; UBA660; NA	2.33501e-05
Bacteria; Pseudomonadota; Gammaproteobacteria; Pseudomonadales; Porticoccaceae; Porticoccus	2.323e-05
Bacteria; Actinomycetota; Actinomycetia; Mycobacteriales; Mycobacteriaceae; Tsukamurella	2.31724e-05
Bacteria; Bacteroidota; Bacteroidia; AKYH767-A; OLB10; NA	2.29581e-05
Bacteria; Dependentiae; Babeliae; Babeliales; Vermiphilaceae; JAGVLK01	2.27517e-05
Bacteria; Actinomycetota; Acidimicrobiia; Acidimicrobiales; JACDCH01; VFJN01	2.26057e-05
Bacteria; Pseudomonadota; Alphaproteobacteria; Geminicoccales; Geminicoccaceae; SLRI01	2.25142e-05
Bacteria; Actinomycetota; Actinomycetia; Actinomycetales; Actinomycetaceae; Changpingibacter	2.24496e-05
Bacteria; Bacillota_A; Clostridia; HGM11327; HGM11327; HGM11327	2.24496e-05
Bacteria; Bacillota_A; Clostridia; Peptostreptococcales; Anaerovoracaceae; JAEEUO01	2.24496e-05
Bacteria; Bacillota; Bacilli; Erysipelotrichales; Erysipelotrichaceae; Amedibacterium	2.24496e-05
Bacteria; Bacteroidota; Bacteroidia; Bacteroidales; UBA932; NA	2.24496e-05
Bacteria; Bacteroidota; Bacteroidia; Chitinophagales; Chitinophagaceae; VBAS01	2.24496e-05
Bacteria; Bdellovibrionota; UBA2428; UBA2428; UBA2428; CAMCVE01	2.24496e-05
Bacteria; Chloroflexota; Anaerolineae; Anaerolineales; Anaerolineaceae; Bellilinea	2.24496e-05
Bacteria; Chloroflexota; UBA6077; UBA6077; JACCZL01; JACCZL01	2.24496e-05
Bacteria; Cyanobacteriota; Vampirovibrionia; Gastranaerophilales; Gastranaerophilaceae; Avigastranaerophilus	2.24496e-05
Bacteria; Patescibacteria; Paceibacteria; UBA9983_A; UBA11359; UBA11359	2.24496e-05
Bacteria; Pseudomonadota; Gammaproteobacteria; Ga0077554; Ga007554; Ga0077554	2.24496e-05
Bacteria; Bacillota_A; Clostridia; Christensenellales; CAG-74; RUG11247	2.23501e-05
Bacteria; Bacteroidota; Bacteroidia; CAMBQF01; CAMBQF01; CAMBQF01	2.20656e-05
Bacteria; Bacillota_A; Clostridia; UMGS1883; UMGS1883; RGIG1927	2.18767e-05
Bacteria; Pseudomonadota; Gammaproteobacteria; Burkholderiales; JACQAP01; JACQAP01	2.18767e-05
Bacteria; Cloacimonadota; Cloacimonadia; Cloacimonadales; Cloacimonadaceae; NA	2.17404e-05
Bacteria; Patescibacteria; Saccharimonadia; Saccharimonadales; UBA10027; SDRW01	2.15223e-05
Bacteria; Bacillota; Bacilli; Lactobacillales; Enterococcaceae; Enterococcus_C	2.12667e-05
Bacteria; Bacillota_A; Clostridia; Oscillospirales; Ruminococcaceae; Fimivivens	2.11719e-05
Bacteria; Bdellovibrionota; Bdellovibrionia; Bdellovibrionales; Bdellovibrionaceae; Bdellovibrio	2.10652e-05
Bacteria; Pseudomonadota; Alphaproteobacteria; Rhizobiales; Beijerinckiaceae; Lichenihabitans	2.10016e-05
Bacteria; Pseudomonadota; Alphaproteobacteria; Acetobacterales; Acetobacteraceae; Roseomonas_B	2.08093e-05
Bacteria; Bacteroidota; Bacteroidia; CAIKAF01; CAIKAF01; CAIKAF01	2.07683e-05
Bacteria; Bacteroidota; Bacteroidia; Chitinophagales; Saprospiraceae; JAGNXB01	2.07683e-05
Bacteria; Spirochaetota; Leptospirae; Leptospirales; Leptospiraceae; UBA2033	2.07683e-05
Bacteria; Pseudomonadota; Alphaproteobacteria; Rickettsiales; Rickettsiaceae; NA	2.06535e-05
Bacteria; Bdellovibrionota; Bdellovibrionia; Bdellovibrionales; UBA6776; J124	2.02821e-05
Bacteria; Pseudomonadota; Gammaproteobacteria; Pseudomonadales; Alcanivoracaceae; Alcanivorax_A	2.02557e-05
Bacteria; Bacteroidota; Bacteroidia; Bacteroidales; ZOR0009; Acetobacteroides	2.02339e-05
Bacteria; Actinomycetota; UBA4738; CADDZG01; WHSQ01; MB1-2	2.00884e-05
Bacteria; Bacillota_A; Clostridia; Tissierellales; Tepidimicrobiaceae; JAIOUP01	2.00884e-05
Bacteria; Chloroflexota; Dehalococcoidia; SpSt-223; SpSt-223; JANWZD01	2.00884e-05
Bacteria; Pseudomonadota; Gammaproteobacteria; Burkholderiales; Rhodocyclaceae; Aromatoleum	1.99251e-05
Bacteria; Bacteroidota; Bacteroidia; Cytophagales; Cyclobacteriaceae; Anditalea	1.97806e-05
Bacteria; Pseudomonadota; Alphaproteobacteria; Rhizobiales; Xanthobacteraceae; VAZQ01	1.97806e-05
Bacteria; Pseudomonadota; Gammaproteobacteria; Coxiellales; Coxiellaceae; 2-02-FULL-42-43	1.94627e-05
Bacteria; Bacillota; Bacilli; Erysipelotrichales; Erysipelotrichaceae; Faecalicoccus	1.9275e-05
Bacteria; Bacteroidota; Bacteroidia; Cytophagales; Cyclobacteriaceae; Aquiflexum	1.92515e-05
Bacteria; Bacillota_A; Clostridia; UBA1381; UBA9506; UMGS755	1.9092e-05
Bacteria; Actinomycetota; Actinomycetia; Nitriliruptorales; Nitriliruptoraceae; Salsipaludibacter	1.90411e-05
Bacteria; Myxococcota; Polyangia; Nannocystales; Nannocystaceae; Enhygromyxa	1.90411e-05
Bacteria; Bacillota_A; Clostridia; Oscillospirales; Oscillospiraceae; Pelethomonas	1.8882e-05
Bacteria; Bacillota_A; Clostridia; Oscillospirales; Ruminococcaceae; Firm-04	1.8882e-05
Bacteria; Bacillota; Bacilli; Mycoplasmatales; Mycoplasmoidaceae; Malacoplasma_A	1.8882e-05
Bacteria; Campylobacterota; Campylobacteria; Campylobacterales; Helicobacteraceae; Helicobacter_D	1.8882e-05
Bacteria; Pseudomonadota; Alphaproteobacteria; Micropepsales; Micropepsaceae; SZUA-430	1.8882e-05
Bacteria; Bacteroidota; Bacteroidia; Cytophagales; Cytophagaceae; Sporocytophaga	1.8704e-05
Bacteria; Chloroflexota; Anaerolineae; Anaerolineales; Anaerolineaceae; Flexilinea	1.83297e-05
Bacteria; Pseudomonadota; Gammaproteobacteria; Burkholderiales; Usitatibacteraceae; FEB-7	1.82945e-05
Bacteria; Pseudomonadota; Gammaproteobacteria; Enterobacterales_A; Alteromonadaceae; Rheinheimera	1.82222e-05
Bacteria; Actinomycetota; Acidimicrobiia; Acidimicrobiales; Ilumatobacteraceae; Ilumatobacter_A	1.79597e-05
Bacteria; Bacillota_A; Clostridia; Christensenellales; SZUA-584; JABGQS01	1.79597e-05
Bacteria; Bacillota_A; Clostridia; Oscillospirales; JAAYXM01; SIG510	1.79597e-05
Bacteria; Bacillota; Bacilli; Aneurinibacillales; RAOX-1; Ammoniphilus_A	1.79597e-05
Bacteria; Bacteroidota; Bacteroidia; Bacteroidales; JAGOPY01; JAGOPY01	1.79597e-05
Bacteria; Bdellovibrionota; Bacteriovoracia; Bacteriovoracales; Bacteriovoracaceae; UBA845	1.79597e-05
Bacteria; Chloroflexota; Anaerolineae; Anaerolineales; Anaerolineaceae; NA	1.79597e-05
Bacteria; Patescibacteria; Paceibacteria; UBA9983_A; UBA918; OLB19	1.79597e-05
Bacteria; Planctomycetota; Planctomycetia; Gemmatales; Gemmataceae; Urbifossiella	1.79597e-05
Bacteria; Pseudomonadota; Alphaproteobacteria; Caulobacterales; Hyphomonadaceae; UBA7672	1.79597e-05
Bacteria; Pseudomonadota; Gammaproteobacteria; Burkholderiales; SG8-39; SZAS-79	1.79597e-05
Bacteria; Bacteroidota; Kapabacteria; Kapabacteriales; NA; NA	1.79157e-05
Bacteria; Bacillota; Bacilli; Lactobacillales; Lactobacillaceae; Fructobacillus	1.74549e-05
Bacteria; Pseudomonadota; Alphaproteobacteria; UBA1280; UBA6156; UM-FILTER-53-9	1.73133e-05
Bacteria; Bacillota; Bacilli; Mycoplasmatales; Mycoplasmoidaceae; Eperythrozoon_B	1.72186e-05
Bacteria; Armatimonadota; Fimbriimonadia; Fimbriimonadales; Fimbriimonadaceae; UBA6659	1.70513e-05
Bacteria; Chloroflexota; Anaerolineae; Aggregatilineales; NA; NA	1.70353e-05
Bacteria; Pseudomonadota; Gammaproteobacteria; Nevskiales; Nevskiaceae; Hydrocarboniphaga	1.70353e-05
Bacteria; Pseudomonadota; Gammaproteobacteria; Enterobacterales; Enterobacteriaceae; Hafnia	1.68522e-05
Bacteria; Nitrospirota; Nitrospiria; Nitrospirales; Nitrospiraceae; Palsa-1315	1.66607e-05
Bacteria; Pseudomonadota; Gammaproteobacteria; Enterobacterales_A; Alteromonadaceae; NA	1.66525e-05
Bacteria; Patescibacteria; Paceibacteria; UBA9983_A; CAIJKW01; CAIJKW01	1.66503e-05
Bacteria; Pseudomonadota; Gammaproteobacteria; Pseudomonadales; Pseudohongiellaceae; NA	1.65632e-05
Bacteria; Actinomycetota; Acidimicrobiia; Acidimicrobiales; Ilumatobacteraceae; UBA3006	1.65228e-05
Bacteria; Bacillota_A; Clostridia; Tissierellales; Peptoniphilaceae; Fenollaria	1.63032e-05
Bacteria; Pseudomonadota; Alphaproteobacteria; Micavibrionales; Micavibrionaceae; UBA2137	1.58245e-05
Bacteria; Cyanobacteriota; Cyanobacteriia; Cyanobacteriales; Chroococcidiopsidaceae; Aliterella	1.576e-05
Bacteria; Verrucomicrobiota; Verrucomicrobiae; Verrucomicrobiales; Verrucomicrobiaceae; Prosthecobacter	1.57109e-05
Bacteria; Bacillota_A; Clostridia; Oscillospirales; Ruminococcaceae; RUG12519	1.56506e-05
Bacteria; Planctomycetota; Planctomycetia; Pirellulales; PALSA-1355; JALHMI01	1.55763e-05
Bacteria; Elusimicrobiota; Elusimicrobia; 2-01-FULL-59-12; 2-01-FULL-59-12; 2-01-FULL-59-12	1.55739e-05
Bacteria; Bacteroidota; Bacteroidia; Flavobacteriales; Vicingaceae; NA	1.54867e-05
Bacteria; Bacillota; Bacilli; ML615J-28; CAG-698; JAAYBG01	1.54483e-05
Bacteria; Pseudomonadota; Gammaproteobacteria; Enterobacterales_A; Alteromonadaceae; Pseudoalteromonas	1.53563e-05
Bacteria; Deinococcota; Deinococci; Deinococcales; Deinococcaceae; Deinococcus_C	1.52357e-05
Bacteria; Bacillota_A; Clostridia; Oscillospirales; Acutalibacteraceae; UMGS1623	1.51228e-05
Bacteria; Patescibacteria; JAEDAM01; BD1-5; UBA6164; UBA6489	1.50805e-05
Bacteria; Actinomycetota; Actinomycetia; Actinomycetales; Brevibacteriaceae; Sediminivirga	1.49683e-05
Bacteria; Actinomycetota; Actinomycetia; Actinomycetales; Microbacteriaceae; Pseudoclavibacter_A	1.48605e-05
Bacteria; Cyanobacteriota; Cyanobacteriia; Elainellales; Elainellaceae; NA	1.46968e-05
Bacteria; Fibrobacterota; Fibrobacteria; UBA5070; UBA5070; UBA5070	1.46968e-05
Bacteria; Acidobacteriota; UBA6911; UBA6911; UBA6911; JAFNAG01	1.43488e-05
Bacteria; Bacillota_A; Clostridia; Lachnospirales; Lachnospiraceae; UBA2912	1.43488e-05
Bacteria; Pseudomonadota; Gammaproteobacteria; Burkholderiales; Burkholderiaceae; Noviherbaspirillum	1.40011e-05
Bacteria; Bacillota_A; Clostridia; Lachnospirales; Lachnospiraceae; Lachnotalea	1.3962e-05
Bacteria; Bacillota_A; Clostridia; Eubacteriales; Alkalibacteraceae; Alkalibaculum	1.35658e-05
Bacteria; Bacillota_A; Clostridia; UMGS1840; HGM11507; NA	1.35658e-05
Bacteria; Pseudomonadota; Alphaproteobacteria; Rhodobacterales; Rhodobacteraceae; Oceaniglobus	1.35085e-05
Bacteria; Bacillota_A; Clostridia; Lachnospirales; Lachnospiraceae; Catonella	1.34698e-05
Bacteria; Bacillota_A; Clostridia; Lachnospirales; Vallitaleaceae; UBA4080	1.34698e-05
Bacteria; Bacillota_A; Clostridia; Oscillospirales; Acutalibacteraceae; RUG714	1.34698e-05
Bacteria; Pseudomonadota; Alphaproteobacteria; UBA3830; UBA3830; UBA3830	1.34698e-05
Bacteria; Bacillota; Bacilli; Lactobacillales; Aerococcaceae; WM01	1.33379e-05
Bacteria; Verrucomicrobiota; Verrucomicrobiae; Opitutales; Verruco-01; JAFIGE01	1.33051e-05
Bacteria; Bacillota; Bacilli; Bacillales; Planococcaceae; Metasolibacillus	1.3163e-05
Bacteria; Chloroflexota; Limnocylindria; Limnocylindrales; CSP1-4; CAIXZV01	1.30924e-05
Bacteria; Pseudomonadota; Gammaproteobacteria; Burkholderiales; SG8-39; 2-12-FULL-64-23	1.30605e-05
Bacteria; Patescibacteria; Saccharimonadia; Saccharimonadales; DTSZ01; DTSZ01	1.28938e-05
Bacteria; Pseudomonadota; Gammaproteobacteria; Pseudomonadales; Moraxellaceae; Perlucidibaca	1.26391e-05
Bacteria; Hydrogenedentota; Hydrogenedentia; Hydrogenedentiales; NA; NA	1.26166e-05
Bacteria; Bacillota; Bacilli; Bacillales; DSM-18226; Bacillus_AZ	1.25205e-05
Bacteria; Patescibacteria; Saccharimonadia; Saccharimonadales; UBA5946; RZYF01	1.24955e-05
Bacteria; Pseudomonadota; Alphaproteobacteria; Rhodospirillales; Rhodospirillaceae; Caenispirillum	1.23921e-05
Bacteria; Desulfobacterota_F; Desulfuromonadia; Desulfuromonadales; JAHYIW01; JAHYIW01	1.23893e-05
Bacteria; Actinomycetota; Actinomycetia; Actinomycetales; Actinomycetaceae; NA	1.22509e-05
Bacteria; Bacillota_A; Clostridia; Lachnospirales; Lachnospiraceae; Cuneatibacter	1.22509e-05
Bacteria; Bacillota; Bacilli; ML615J-28; NA; NA	1.21482e-05
Bacteria; Bacteroidota; Bacteroidia; Bacteroidales; Prolixibacteraceae; Draconibacterium	1.21482e-05
Bacteria; Chloroflexota; Limnocylindria; QHBO01; QHBO01; NA	1.18684e-05
Bacteria; Planctomycetota; Phycisphaerae; Phycisphaerales; UBA1924; UBA6054	1.18684e-05
Bacteria; Pseudomonadota; Gammaproteobacteria; Pseudomonadales; Halomonadaceae; NA	1.18684e-05
Bacteria; Acidobacteriota; Terriglobia; Terriglobales; Acidobacteriaceae; NA	1.1642e-05
Bacteria; Sumerlaeota; Sumerlaeia; SLMS01; JAHLLQ01; JAHLLQ01	1.13759e-05
Bacteria; Patescibacteria; Paceibacteria; UBA9983_A; UBA9973; NA	1.1063e-05
Bacteria; Pseudomonadota; Alphaproteobacteria; Rickettsiales; Rickettsiaceae; Megaira	1.09975e-05
Bacteria; Planctomycetota; GCA-002687715; GCA-002687715; CAIWVZ01; CAIWVZ01	1.04739e-05
Bacteria; Bacteroidota; Bacteroidia; Bacteroidales; Tannerellaceae; NA	1.04715e-05
Bacteria; Dependentiae; Babeliae; Babeliales; JABCYS01; JABCYS01	1.04046e-05
Bacteria; Pseudomonadota; Gammaproteobacteria; Burkholderiales; Burkholderiaceae_B; ALPHA2B	1.04046e-05
Bacteria; Bacteroidota; Bacteroidia; Cytophagales; Cytophagaceae; Cytophaga	1.03842e-05
Bacteria; Patescibacteria; NA; NA; NA; NA	1.03842e-05
Bacteria; Patescibacteria; Saccharimonadia; Saccharimonadales; UBA5946; UBA5946	1.0132e-05
Bacteria; Actinomycetota; Acidimicrobiia; Acidimicrobiales; UBA11606; NA	1.0117e-05
Bacteria; Bacillota_C; Negativicutes; Veillonellales; Veillonellaceae; NA	1.00087e-05
Bacteria; Bacillota; Bacilli; Lactobacillales; Enterococcaceae; Enterococcus_F	1.00034e-05
Bacteria; Pseudomonadota; Gammaproteobacteria; Burkholderiales; Burkholderiaceae; Polynucleobacter	9.97883e-06
Bacteria; Pseudomonadota; Gammaproteobacteria; Enterobacterales; Enterobacteriaceae; Mixta	9.62573e-06
Bacteria; Pseudomonadota; Gammaproteobacteria; Xanthomonadales; Xanthomonadaceae; Xanthomonas_A	9.49186e-06
Bacteria; Bacteroidota; Bacteroidia; NS11-12g; UKL13-3; UBA6183	9.44468e-06
Bacteria; Chloroflexota; Anaerolineae; Aggregatilineales; UBA2796; JAHBVK01	9.44468e-06
Bacteria; Actinomycetota; Actinomycetia; Actinomycetales; Microbacteriaceae; Protaetiibacter	9.44101e-06
Bacteria; Bacillota_A; Clostridia; Oscillospirales; Ruminococcaceae; UBA3855	9.44101e-06
Bacteria; Bacteroidota; Bacteroidia; Flavobacteriales; Flavobacteriaceae; Leeuwenhoekiella	9.40304e-06
Bacteria; Pseudomonadota; Gammaproteobacteria; Burkholderiales; Burkholderiaceae_A; UBA4615	9.39036e-06
Bacteria; Pseudomonadota; Alphaproteobacteria; Bin95; Bin95; NA	9.292e-06
Bacteria; Pseudomonadota; Alphaproteobacteria; Rhodobacterales; Rhodobacteraceae; Cereibacter_A	9.00569e-06
Bacteria; Planctomycetota; Planctomycetia; Pirellulales; Lacipirellulaceae; Botrimarina	8.75066e-06
Bacteria; Actinomycetota; Actinomycetia; Motilibacterales; Motilibacteraceae; Motilibacter	8.6093e-06
Bacteria; Bacteroidota; NA; NA; NA; NA	8.28348e-06
Bacteria; Bacteroidota; Bacteroidia; Flavobacteriales; Flavobacteriaceae; Winogradskyella	8.05695e-06
Bacteria; Pseudomonadota; Gammaproteobacteria; Burkholderiales; SG8-39; CAIXPL01	7.85546e-06
Bacteria; Bacillota; Bacilli; Mycoplasmatales; Mycoplasmataceae; Mesoplasma	7.74333e-06
Bacteria; Bdellovibrionota; Bdellovibrionia; Bdellovibrionales; Bdellovibrionaceae; NA	7.74333e-06
Bacteria; Pseudomonadota; Alphaproteobacteria; Rhizobiales; Rhizobiaceae; Ochrobactrum_A	7.74333e-06
Bacteria; Bacillota; Bacilli; Staphylococcales; Salinicoccaceae; Jeotgalicoccus_A	7.72413e-06
Bacteria; Bacillota_C; Negativicutes; Veillonellales; Dialisteraceae; Allisonella	7.66467e-06
Bacteria; Bacillota_A; Clostridia; Christensenellales; UBA3700; MGBC101980	7.5803e-06
Bacteria; Pseudomonadota; Alphaproteobacteria; Caulobacterales; Caulobacteraceae; CAIMFV01	7.35855e-06
Bacteria; Bacillota_A; Clostridia; Christensenellales; CAG-917; CAG-349	7.33188e-06
Bacteria; Bacteroidota; Bacteroidia; Flavobacteriales; Vicingaceae; GCA-002793235	7.00053e-06
Bacteria; Bacillota_A; Clostridia; Lachnospirales; Lachnospiraceae; UBA2868	6.98102e-06
Bacteria; Bacillota_A; Clostridia; Oscillospirales; Acutalibacteraceae; HGM12814	6.98102e-06
Bacteria; Pseudomonadota; Gammaproteobacteria; Xanthomonadales; Xanthomonadaceae; SCMT01	6.98102e-06
Bacteria; Bacillota; Bacilli; Bacillales; Planococcaceae; Solibacillus	6.87348e-06
Bacteria; Bacillota; Bacilli; Lactobacillales; Aerococcaceae; Globicatella	6.66894e-06
Bacteria; Bacillota_A; Clostridia; Oscillospirales; CAG-272; UMGS911	6.38966e-06
Bacteria; Bacillota; Bacilli; Lactobacillales; Enterococcaceae; NA	6.38573e-06
Bacteria; Bacillota_A; Clostridia; Clostridiales; Clostridiaceae; Clostridium_AM	6.29645e-06
Bacteria; Pseudomonadota; Gammaproteobacteria; Burkholderiales; Burkholderiaceae_B; Ramlibacter	6.20304e-06
Bacteria; Bacillota; Bacilli; RFN20; CAG-826; UBA1361	6.19467e-06
Bacteria; Bdellovibrionota; Oligoflexia; Oligoflexales; JAGOVF01; JAGOVF01	6.19467e-06
Bacteria; Pseudomonadota; Gammaproteobacteria; Enterobacterales_A; Vibrionaceae; Photobacterium	6.19467e-06
Bacteria; Pseudomonadota; Gammaproteobacteria; Pseudomonadales; Halieaceae; Haliea	6.19467e-06
Bacteria; Pseudomonadota; Gammaproteobacteria; Pseudomonadales; Moraxellaceae; Alkanindiges	6.19467e-06
Bacteria; Fusobacteriota; Fusobacteriia; Fusobacteriales; Fusobacteriaceae; Fusobacterium_B	6.04912e-06
Bacteria; Actinomycetota; Actinomycetia; Nitriliruptorales; Nitriliruptoraceae; SKLC01	5.46289e-06
Bacteria; Bacillota_A; Clostridia; Christensenellales; Borkfalkiaceae; Coproplasma	4.98942e-06
Bacteria; Pseudomonadota; Gammaproteobacteria; Enterobacterales_A; Alteromonadaceae; Colwellia	4.93565e-06
Bacteria; Bacteroidota; Bacteroidia; Bacteroidales; Bacteroidaceae; UBA6382	4.81517e-06
Bacteria; Gemmatimonadota; Gemmatimonadetes; Longimicrobiales; Longimicrobiaceae; Longimicrobium	4.646e-06
Bacteria; Pseudomonadota; Gammaproteobacteria; Steroidobacterales; Steroidobacteraceae; Povalibacter	4.646e-06
Bacteria; Bacillota; Bacilli; Lactobacillales; Aerococcaceae; Granulicatella	4.3933e-06
Bacteria; Bdellovibrionota; Bdellovibrionia; Bdellovibrionales; JAMLIO01; JAMLIO01	3.50026e-06
Bacteria; Bacillota_A; Clostridia; Lachnospirales; Lachnospiraceae; Butyrivibrio	3.49051e-06
Bacteria; Bacillota; Bacilli; RF39; UBA660; Onthocola_B	3.13012e-06
Bacteria; Bacillota; Bacilli; Lactobacillales; Lactobacillaceae; Weissella	3.12556e-06
Bacteria; Bacillota_A; Clostridia; Christensenellales; UBA1242; NA	3.09733e-06
Bacteria; Actinomycetota; Thermoleophilia; Miltoncostaeales; Miltoncostaeaceae; NA	2.6252e-06

## Sheet: Nostril
Supplemental Table 3: Average relative abundance (Avg_RA) of ASVs (Taxon) for sampling site (tonsil, nostril, and lung) and timepoint (Day 0, 7, 14, 21, 28, 35, 42, 49, and 52).
Average relative abundance of all nostril samples across all time points (Day 0-49)
Taxon	Avg_RA
Bacteria; Actinomycetota; Actinomycetia; Actinomycetales; Microbacteriaceae; Rhodoluna	29.5144
Bacteria; Pseudomonadota; Gammaproteobacteria; Burkholderiales; Neisseriaceae; Neisseria	8.22302
Bacteria; Actinomycetota; Actinomycetia; Propionibacteriales; Nocardioidaceae; Aeromicrobium	6.03402
Bacteria; Bacteroidota; Bacteroidia; Bacteroidales; Bacteroidaceae; Prevotella	4.05816
Bacteria; Actinomycetota; Actinomycetia; Mycobacteriales; Mycobacteriaceae; Corynebacterium	3.82989
Bacteria; Bacteroidota; Bacteroidia; Chitinophagales; Chitinophagaceae; NA	2.22443
Bacteria; Bacteroidota; Bacteroidia; Flavobacteriales; Flavobacteriaceae; Flavobacterium	2.15604
Bacteria; Bacteroidota; Bacteroidia; Bacteroidales; Porphyromonadaceae; Porphyromonas	1.93202
Bacteria; Pseudomonadota; Gammaproteobacteria; Burkholderiales; Neisseriaceae; Alysiella	1.82031
Bacteria; Pseudomonadota; Gammaproteobacteria; Pseudomonadales; Moraxellaceae; Moraxella	1.63191
Bacteria; Bacillota; Bacilli; Mycoplasmatales; Metamycoplasmataceae; Mesomycoplasma	1.5497
Bacteria; Bacteroidota; Bacteroidia; Flavobacteriales; Weeksellaceae; Chryseobacterium	1.29472
Bacteria; Pseudomonadota; Gammaproteobacteria; Burkholderiales; Burkholderiaceae; Pandoraea	1.27624
Bacteria; Bacteroidota; Bacteroidia; Flavobacteriales; Weeksellaceae; Empedobacter	1.25185
Bacteria; Bacteroidota; Bacteroidia; Sphingobacteriales; Sphingobacteriaceae; Sphingobacterium	1.10045
Bacteria; Bacteroidota; Bacteroidia; Bacteroidales; Bacteroidaceae; Alloprevotella	0.952982
Bacteria; Bacillota; Bacilli; Lactobacillales; Streptococcaceae; Streptococcus	0.937195
Bacteria; Bacteroidota; Bacteroidia; Bacteroidales; Bacteroidaceae; Bacteroides	0.911931
Bacteria; Pseudomonadota; Gammaproteobacteria; Burkholderiales; NA; NA	0.809568
Bacteria; Pseudomonadota; Gammaproteobacteria; Burkholderiales; Neisseriaceae; NA	0.720549
Bacteria; Actinomycetota; Actinomycetia; Actinomycetales; Brevibacteriaceae; Brevibacterium	0.687538
Bacteria; Bacteroidota; Bacteroidia; Bacteroidales; Bacteroidaceae; NA	0.674992
Bacteria; Bacillota_A; Clostridia; Oscillospirales; Butyricicoccaceae; Butyricicoccus	0.564779
Bacteria; Actinomycetota; Actinomycetia; Mycobacteriales; Mycobacteriaceae; Dietzia	0.559417
Bacteria; Pseudomonadota; Gammaproteobacteria; Burkholderiales; Burkholderiaceae_B; Comamonas	0.507715
Bacteria; Bacillota_A; Clostridia; Oscillospirales; Ruminococcaceae; Faecalibacterium	0.481375
Bacteria; Pseudomonadota; Gammaproteobacteria; Xanthomonadales; Xanthomonadaceae; Lysobacter_B	0.476471
Bacteria; Bacteroidota; Bacteroidia; Flavobacteriales; Flavobacteriaceae; NA	0.454984
Bacteria; Bacteroidota; Bacteroidia; Flavobacteriales; Weeksellaceae; Kaistella	0.453301
Bacteria; Bacillota; Bacilli; Mycoplasmatales; Metamycoplasmataceae; Mycoplasmopsis_A	0.424534
Bacteria; Bacteroidota; Bacteroidia; Chitinophagales; Chitinophagaceae; Ferruginibacter	0.417343
Bacteria; Pseudomonadota; Gammaproteobacteria; Pseudomonadales; Moraxellaceae; Psychrobacter	0.413804
Bacteria; Bacteroidota; Bacteroidia; Bacteroidales; UBA932; Cryptobacteroides	0.394857
Bacteria; Pseudomonadota; Alphaproteobacteria; Sphingomonadales; Sphingomonadaceae; NA	0.374976
Bacteria; Bacillota_A; Clostridia; Lachnospirales; Lachnospiraceae; Agathobacter	0.371573
Bacteria; Bacillota; Bacilli; Erysipelotrichales; Coprobacillaceae; Intestinibaculum	0.370607
Bacteria; Pseudomonadota; Gammaproteobacteria; Burkholderiales; Burkholderiaceae_C; Oligella	0.361959
Bacteria; Bacillota_A; Clostridia; Lachnospirales; Lachnospiraceae; Blautia_A	0.318682
Bacteria; Actinomycetota; Actinomycetia; Actinomycetales; Micrococcaceae; NA	0.318524
Bacteria; Actinomycetota; Actinomycetia; Actinomycetales; Dermabacteraceae; Brachybacterium	0.301963
Bacteria; NA; NA; NA; NA; NA	0.300962
Bacteria; Actinomycetota; Actinomycetia; Actinomycetales; Micrococcaceae; Rothia	0.297667
Bacteria; Pseudomonadota; Gammaproteobacteria; Xanthomonadales; Xanthomonadaceae; Luteimonas_D	0.297659
Bacteria; Actinomycetota; Actinomycetia; Actinomycetales; Micrococcaceae; Kocuria	0.282428
Bacteria; Bacteroidota; Bacteroidia; Flavobacteriales; Weeksellaceae; NA	0.279892
Bacteria; Bacillota_A; Clostridia; Oscillospirales; Acutalibacteraceae; RUG420	0.279484
Bacteria; Bacillota_A; Clostridia; Clostridiales; Clostridiaceae; Sarcina	0.278493
Bacteria; Fusobacteriota; Fusobacteriia; Fusobacteriales; Fusobacteriaceae; Fusobacterium_C	0.277583
Bacteria; Actinomycetota; Actinomycetia; Mycobacteriales; Mycobacteriaceae; NA	0.277517
Bacteria; Pseudomonadota; Alphaproteobacteria; Rhodobacterales; Rhodobacteraceae; Paracoccus	0.272724
Bacteria; Bacteroidota; Bacteroidia; Bacteroidales; Tannerellaceae; Parabacteroides	0.26819
Bacteria; Bacillota_A; Clostridia; Lachnospirales; Lachnospiraceae; NA	0.256352
Bacteria; Pseudomonadota; Gammaproteobacteria; Enterobacterales_A; Pasteurellaceae; NA	0.238628
Bacteria; Bacillota_A; Clostridia; Lachnospirales; Lachnospiraceae; CAG-791	0.237737
Bacteria; Pseudomonadota; Gammaproteobacteria; Xanthomonadales; Xanthomonadaceae; NA	0.236171
Bacteria; Pseudomonadota; Gammaproteobacteria; Pseudomonadales; Moraxellaceae; Acinetobacter	0.233476
Bacteria; Pseudomonadota; Alphaproteobacteria; Caulobacterales; Caulobacteraceae; Brevundimonas	0.215992
Bacteria; Bacteroidota; Bacteroidia; Bacteroidales; Rikenellaceae; Alistipes	0.213679
Bacteria; Pseudomonadota; Alphaproteobacteria; Rhodobacterales; Rhodobacteraceae; NA	0.207936
Bacteria; Fusobacteriota; Fusobacteriia; Fusobacteriales; Leptotrichiaceae; Caviibacter	0.187974
Bacteria; Bacillota_A; Clostridia; Lachnospirales; Lachnospiraceae; Oribacterium	0.187118
Bacteria; Actinomycetota; Actinomycetia; Actinomycetales; Micrococcaceae; Galactobacter	0.186592
Bacteria; Pseudomonadota; Gammaproteobacteria; Enterobacterales_A; Pasteurellaceae; Mannheimia	0.186196
Bacteria; Bacillota; Bacilli; Bacillales; Planococcaceae; Planococcus	0.181948
Bacteria; Bacillota_A; Clostridia; Oscillospirales; Oscillospiraceae; Faecousia	0.178737
Bacteria; Bacteroidota; Bacteroidia; Cytophagales; Hymenobacteraceae; Hymenobacter	0.176386
Bacteria; Actinomycetota; Actinomycetia; Actinomycetales; Dermatophilaceae; Serinicoccus	0.17
Bacteria; Actinomycetota; Coriobacteriia; Coriobacteriales; Coriobacteriaceae; Collinsella	0.161706
Bacteria; Bacteroidota; Bacteroidia; Sphingobacteriales; Sphingobacteriaceae; Pedobacter	0.161227
Bacteria; Bacillota; Bacilli; Staphylococcales; Staphylococcaceae; Staphylococcus	0.158516
Bacteria; Bacillota_A; Clostridia; Lachnospirales; Lachnospiraceae; UBA1066	0.157373
Bacteria; Bacillota_A; Clostridia; Clostridiales; Clostridiaceae; Clostridium	0.152694
Bacteria; Bacteroidota; Bacteroidia; Bacteroidales; NA; NA	0.152556
Bacteria; Bacteroidota; Bacteroidia; Bacteroidales; Bacteroidaceae; Phocaeicola	0.147553
Bacteria; Patescibacteria; Saccharimonadia; Saccharimonadales; UBA1547; Microsaccharimonas	0.145659
Bacteria; Actinomycetota; Actinomycetia; Mycobacteriales; Mycobacteriaceae; Rhodococcus	0.145007
Bacteria; Pseudomonadota; Gammaproteobacteria; Burkholderiales; Burkholderiaceae_C; Pelistega	0.140892
Bacteria; Bacillota; Bacilli; Mycoplasmatales; Metamycoplasmataceae; Mycoplasmopsis	0.140302
Bacteria; Bacteroidota; Bacteroidia; Flavobacteriales; Weeksellaceae; Planobacterium	0.139439
Bacteria; Actinomycetota; Actinomycetia; Actinomycetales; Microbacteriaceae; Microbacterium	0.137139
Bacteria; Actinomycetota; Actinomycetia; Actinomycetales; Micrococcaceae; Citricoccus	0.13668
Bacteria; Bacillota_A; Clostridia; Lachnospirales; Lachnospiraceae; Blautia	0.134752
Bacteria; Pseudomonadota; Alphaproteobacteria; Rhizobiales; Rhizobiaceae; Hoeflea	0.134113
Bacteria; Bacillota_A; Clostridia; Tissierellales; Peptoniphilaceae; Helcococcus	0.132376
Bacteria; Bacteroidota; Bacteroidia; Bacteroidales; Muribaculaceae; Sodaliphilus	0.131358
Bacteria; Bacteroidota; Bacteroidia; Bacteroidales; Porphyromonadaceae; Porphyromonas_A	0.130693
Bacteria; Bacteroidota; Bacteroidia; Flavobacteriales; Flavobacteriaceae; Aequorivita	0.129875
Bacteria; Bacillota_A; Clostridia; Oscillospirales; Acutalibacteraceae; Ruminococcus_E	0.122978
Bacteria; Pseudomonadota; Alphaproteobacteria; Rhizobiales; Rhizobiaceae; NA	0.122707
Bacteria; Pseudomonadota; Gammaproteobacteria; Burkholderiales; Burkholderiaceae_C; NA	0.120973
Bacteria; Bacillota; Bacilli; Mycoplasmatales; Mycoplasmoidaceae; Ureaplasma	0.116345
Bacteria; Actinomycetota; Actinomycetia; Actinomycetales; Microbacteriaceae; Leucobacter	0.112902
Bacteria; Pseudomonadota; Gammaproteobacteria; Pseudomonadales; Moraxellaceae; NA	0.112415
Bacteria; Actinomycetota; Coriobacteriia; Coriobacteriales; Atopobiaceae; Parafannyhessea	0.108905
Bacteria; Bacillota; Bacilli; Lactobacillales; Aerococcaceae; Aerococcus	0.108136
Bacteria; Bacillota_A; Clostridia; Lachnospirales; Lachnospiraceae; Bilifractor	0.10487
Bacteria; Bacteroidota; Bacteroidia; Sphingobacteriales; Sphingobacteriaceae; Albibacterium	0.100507
Bacteria; Actinomycetota; Actinomycetia; Actinomycetales; Micrococcaceae; Arthrobacter_D	0.0990261
Bacteria; Bacteroidota; Bacteroidia; Bacteroidales; Dysgonomonadaceae; Proteiniphilum	0.0986527
Bacteria; Pseudomonadota; Gammaproteobacteria; Enterobacterales_A; Succinivibrionaceae; Succinivibrio	0.098042
Bacteria; Pseudomonadota; Gammaproteobacteria; Xanthomonadales; Xanthomonadaceae; Pseudoxanthomonas	0.0979963
Bacteria; Bacillota_A; Clostridia; TANB77; CAG-508; CAG-269	0.0979226
Bacteria; Pseudomonadota; Alphaproteobacteria; Sphingomonadales; Sphingomonadaceae; Erythrobacter	0.0964271
Bacteria; Bacillota_A; Clostridia; Lachnospirales; Lachnospiraceae; Faecalimonas	0.0888082
Bacteria; Bacteroidota; Bacteroidia; Flavobacteriales; Weeksellaceae; Moheibacter	0.0869796
Bacteria; Pseudomonadota; Alphaproteobacteria; Rhizobiales; Beijerinckiaceae; Methylobacterium	0.0849036
Bacteria; Bacteroidota; Bacteroidia; Cytophagales; Cyclobacteriaceae; Marinoscillum	0.082489
Bacteria; Bacteroidota; Bacteroidia; Flavobacteriales; Weeksellaceae; MFBS3-17	0.0801249
Bacteria; Actinomycetota; Actinomycetia; Actinomycetales; Micrococcaceae; Nesterenkonia	0.0792417
Bacteria; Pseudomonadota; Alphaproteobacteria; Rhizobiales; Rhizobiaceae; Pseudochrobactrum	0.0789233
Bacteria; Pseudomonadota; Alphaproteobacteria; Rhizobiales; NA; NA	0.0773987
Bacteria; Bacillota_A; Clostridia; Peptostreptococcales; Peptostreptococcaceae; Romboutsia	0.0769006
Bacteria; Bacillota_C; Negativicutes; Acidaminococcales; Acidaminococcaceae; Succiniclasticum	0.0768411
Bacteria; Pseudomonadota; Gammaproteobacteria; Burkholderiales; Burkholderiaceae; Telluria	0.0761618
Bacteria; Actinomycetota; Coriobacteriia; Coriobacteriales; Atopobiaceae; UBA7748	0.0756162
Bacteria; Actinomycetota; Actinomycetia; Streptosporangiales; Streptosporangiaceae; Spirillospora	0.0731865
Bacteria; Pseudomonadota; Alphaproteobacteria; Rhodobacterales; Rhodobacteraceae; Acidimangrovimonas	0.0725547
Bacteria; Campylobacterota; Campylobacteria; Campylobacterales; Campylobacteraceae; Campylobacter	0.0719496
Bacteria; Nitrospinota; UBA7883; UBA7883; JADGCD01; JADGCD01	0.0716573
Bacteria; Bacteroidota; Bacteroidia; Chitinophagales; Chitinophagaceae; Agriterribacter	0.0694528
Bacteria; Bacillota_A; Clostridia; Oscillospirales; Ruminococcaceae; Gemmiger	0.0660104
Bacteria; Chloroflexota; Chloroflexia; Thermomicrobiales; UBA6265; UBA6265	0.0656067
Bacteria; Bacillota_A; Clostridia; Lachnospirales; Lachnospiraceae; Enterocloster	0.0655923
Bacteria; Actinomycetota; Actinomycetia; Propionibacteriales; Propionibacteriaceae; Cutibacterium	0.0643607
Bacteria; Fusobacteriota; Fusobacteriia; Fusobacteriales; NA; NA	0.0633246
Bacteria; Actinomycetota; Actinomycetia; Propionibacteriales; Propionibacteriaceae; NA	0.0617359
Bacteria; Actinomycetota; Actinomycetia; Actinomycetales; Micrococcaceae; Enteractinococcus	0.0614322
Bacteria; Bacillota; Bacilli; Erysipelotrichales; Coprobacillaceae; Sharpea	0.0610508
Bacteria; Bacteroidota; Bacteroidia; NA; NA; NA	0.0588275
Bacteria; Actinomycetota; Actinomycetia; Actinomycetales; Micrococcaceae; Micrococcus	0.0583298
Bacteria; Bacillota_A; Clostridia; Lachnospirales; Anaerotignaceae; Anaerotignum	0.0579668
Bacteria; Bacillota_A; Clostridia; Lachnospirales; Lachnospiraceae; Porcincola	0.0565906
Bacteria; Pseudomonadota; Gammaproteobacteria; Enterobacterales_A; Pasteurellaceae; Actinobacillus_A	0.0565261
Bacteria; Bacillota_A; Clostridia; Lachnospirales; Lachnospiraceae; JAFBIX01	0.0559395
Bacteria; Bacillota_A; Clostridia; Oscillospirales; Acutalibacteraceae; Pseudoruminococcus	0.0543018
Bacteria; Actinomycetota; Actinomycetia; Actinomycetales; Actinomycetaceae; Flaviflexus	0.054032
Bacteria; Bacillota_A; Clostridia; Oscillospirales; Acutalibacteraceae; Eubacterium_R	0.0538737
Bacteria; Bacillota_A; Clostridia; Oscillospirales; Ruminococcaceae; Ruminococcus	0.0527956
Bacteria; Pseudomonadota; Alphaproteobacteria; Sphingomonadales; Sphingomonadaceae; Sphingomonas	0.0523622
Bacteria; Pseudomonadota; Gammaproteobacteria; Burkholderiales; Burkholderiaceae_A; Aphodousia	0.0515485
Bacteria; Campylobacterota; Campylobacteria; Campylobacterales; Arcobacteraceae; Aliarcobacter	0.0494994
Bacteria; Bacillota_A; Clostridia; Oscillospirales; Oscillospiraceae; Flavonifractor	0.0481105
Bacteria; Bacillota; Bacilli; Erysipelotrichales; Erysipelotrichaceae; NA	0.0478388
Bacteria; Bacillota_A; Clostridia; Oscillospirales; Oscillospiraceae; Lawsonibacter	0.0473156
Bacteria; Bacillota; Bacilli; Haloplasmatales; Turicibacteraceae; Turicibacter	0.0464673
Bacteria; Actinomycetota; Actinomycetia; Actinomycetales; Microbacteriaceae; NA	0.0460541
Bacteria; Pseudomonadota; Alphaproteobacteria; Reyranellales; Reyranellaceae; Reyranella	0.0460158
Bacteria; Bacillota_A; Clostridia; TANB77; CAG-508; UMGS1663	0.045239
Bacteria; Pseudomonadota; Alphaproteobacteria; Rickettsiales; Anaplasmataceae; Wolbachia	0.0432123
Bacteria; Pseudomonadota; Gammaproteobacteria; Cardiobacteriales; Wohlfahrtiimonadaceae; Ignatzschineria	0.043168
Bacteria; Pseudomonadota; Alphaproteobacteria; NA; NA; NA	0.0431125
Bacteria; Actinomycetota; Actinomycetia; Actinomycetales; NA; NA	0.0429814
Bacteria; Actinomycetota; Actinomycetia; Propionibacteriales; Nocardioidaceae; Nocardioides	0.0414024
Bacteria; Bacillota_A; Clostridia; Lachnospirales; Lachnospiraceae; Ventrimonas	0.0412002
Bacteria; Bacillota_A; Clostridia; NA; NA; NA	0.0406941
Bacteria; Actinomycetota; Actinomycetia; Actinomycetales; Actinomycetaceae; Pauljensenia	0.040452
Bacteria; Actinomycetota; Actinomycetia; NA; NA; NA	0.0398765
Bacteria; Pseudomonadota; Gammaproteobacteria; Enterobacterales_A; Pasteurellaceae; Bibersteinia	0.0394407
Bacteria; Bacillota_A; Clostridia; Oscillospirales; Oscillospiraceae; NA	0.0388059
Bacteria; Pseudomonadota; Alphaproteobacteria; Sphingomonadales; Sphingomonadaceae; Novosphingobium	0.0383922
Bacteria; Bacillota_A; Clostridia; Clostridiales; Clostridiaceae; Clostridium_X	0.0377127
Bacteria; Bacteroidota; Bacteroidia; Bacteroidales; Marinifilaceae; Butyricimonas	0.0371568
Bacteria; Actinomycetota; Actinomycetia; Actinomycetales; Dermatophilaceae; JAJXUB01	0.0366246
Bacteria; Actinomycetota; Actinomycetia; Mycobacteriales; Pseudonocardiaceae; Lentzea	0.0358423
Bacteria; Bacteroidota; Bacteroidia; Flavobacteriales; Flavobacteriaceae; Gelidibacter	0.0358164
Bacteria; Bacteroidota; Bacteroidia; Bacteroidales; Bacteroidaceae; UBA4372	0.0355352
Bacteria; Actinomycetota; Actinomycetia; Actinomycetales; Actinomycetaceae; Trueperella	0.0350408
Bacteria; Bacteroidota; Bacteroidia; Flavobacteriales; NA; NA	0.0349024
Bacteria; Bacillota_A; Clostridia; Oscillospirales; Ruminococcaceae; Fournierella	0.0339751
Bacteria; Fusobacteriota; Fusobacteriia; Fusobacteriales; Fusobacteriaceae; Fusobacterium_A	0.0337796
Bacteria; Bacteroidota; Bacteroidia; Flavobacteriales; Weeksellaceae; Faecalibacter	0.0333852
Bacteria; Bacteroidota; Bacteroidia; Cytophagales; Hymenobacteraceae; Pontibacter	0.0331782
Bacteria; Bacteroidota; Bacteroidia; Bacteroidales; Dysgonomonadaceae; Petrimonas	0.0327877
Bacteria; Pseudomonadota; Gammaproteobacteria; Xanthomonadales; Xanthomonadaceae; Stenotrophomonas	0.0320264
Bacteria; Bacillota_A; Clostridia; Clostridiales; Clostridiaceae; JG1575	0.0316019
Bacteria; Pseudomonadota; Gammaproteobacteria; Pseudomonadales; Pseudomonadaceae; NA	0.0313002
Bacteria; Actinomycetota; Actinomycetia; Propionibacteriales; Propionibacteriaceae; Arachnia	0.0303881
Bacteria; Deinococcota; Deinococci; Deinococcales; Deinococcaceae; Deinococcus	0.030365
Bacteria; Actinomycetota; Actinomycetia; Actinomycetales; Microbacteriaceae; Gulosibacter	0.0300119
Bacteria; Actinomycetota; Actinomycetia; Actinomycetales; Micrococcaceae; Specibacter	0.0298765
Bacteria; Pseudomonadota; Gammaproteobacteria; Pseudomonadales; Pseudomonadaceae; Pseudomonas_E	0.0298218
Bacteria; Bacillota_A; Clostridia; TANB77; CAG-508; CAG-273	0.0297831
Bacteria; Pseudomonadota; Gammaproteobacteria; Burkholderiales; Burkholderiaceae_C; CAIJKV01	0.0296856
Bacteria; Bacillota_A; Clostridia; Tissierellales; Peptoniphilaceae; Parvimonas	0.0296569
Bacteria; Bacteroidota; Bacteroidia; Cytophagales; Cyclobacteriaceae; NA	0.0295123
Bacteria; Pseudomonadota; Gammaproteobacteria; Burkholderiales; Burkholderiaceae_B; Ottowia	0.0293642
Bacteria; Elusimicrobiota; Elusimicrobia; Elusimicrobiales; Elusimicrobiaceae; UBA1436	0.0290322
Bacteria; Pseudomonadota; Gammaproteobacteria; Burkholderiales; Burkholderiaceae_C; Paenalcaligenes	0.0288642
Bacteria; Bacillota_A; Clostridia; Oscillospirales; NA; NA	0.0284109
Bacteria; Pseudomonadota; Gammaproteobacteria; Burkholderiales; Burkholderiaceae_B; NA	0.0282548
Bacteria; Pseudomonadota; Alphaproteobacteria; Rhizobiales; Rhizobiaceae; RCIZ01	0.0282376
Bacteria; Patescibacteria; Saccharimonadia; Saccharimonadales; NA; NA	0.028109
Bacteria; Bacillota; Bacilli; Erysipelotrichales; Erysipelotrichaceae; Bulleidia	0.0279304
Bacteria; Actinomycetota; Actinomycetia; Actinomycetales; Dermatophilaceae; NA	0.0271206
Bacteria; Bacteroidota; Bacteroidia; Flavobacteriales; Flavobacteriaceae; Lutibacter	0.0268984
Bacteria; Pseudomonadota; Gammaproteobacteria; Cardiobacteriales; Wohlfahrtiimonadaceae; Wohlfahrtiimonas	0.0265574
Bacteria; Bacteroidota; Bacteroidia; Flavobacteriales; Flavobacteriaceae; BACL21	0.0261782
Bacteria; Patescibacteria; JAEDAM01; BD1-5; UBA6164; GN02-872	0.0257255
Bacteria; Bacillota_A; Clostridia; Peptostreptococcales; Peptostreptococcaceae; NA	0.0251394
Bacteria; Bacillota_A; Clostridia; Lachnospirales; Lachnospiraceae; Choladousia	0.0244434
Bacteria; Bacteroidota; Bacteroidia; Sphingobacteriales; Sphingobacteriaceae; NA	0.0243527
Bacteria; Bacillota_A; Clostridia; TANB77; CAG-508; UMGS1994	0.0243124
Bacteria; Bacillota_A; Clostridia; Peptostreptococcales; Peptostreptococcaceae; Paraclostridium	0.0234376
Bacteria; Bacillota_A; Clostridia; Tissierellales; Peptoniphilaceae; Peptoniphilus	0.0225002
Bacteria; Cyanobacteriota; Vampirovibrionia; Gastranaerophilales; Gastranaerophilaceae; CAG-196	0.0221508
Bacteria; Bacillota_A; Clostridia; Oscillospirales; Oscillospiraceae; Limivicinus	0.0210649
Bacteria; Bacillota_A; Clostridia; Tissierellales; NA; NA	0.0209215
Bacteria; Bacteroidota; Bacteroidia; Flavobacteriales; Weeksellaceae; Frigoriflavimonas	0.0204844
Bacteria; Bacteroidota; Bacteroidia; Flavobacteriales; Flavobacteriaceae; Galbibacter_B	0.0199211
Bacteria; Bacteroidota; Bacteroidia; Chitinophagales; Chitinophagaceae; Edaphocola	0.0199118
Bacteria; Bacteroidota; Bacteroidia; Bacteroidales; Muribaculaceae; NA	0.0198282
Bacteria; Fusobacteriota; Fusobacteriia; Fusobacteriales; Fusobacteriaceae; Fusobacterium	0.0197091
Bacteria; Bacillota_A; Clostridia; Lachnospirales; Lachnospiraceae; Lacrimispora	0.0195574
Bacteria; Bacteroidota; Bacteroidia; Cytophagales; Spirosomaceae; Dyadobacter	0.0192831
Bacteria; Bacteroidota; Bacteroidia; Flavobacteriales; Flavobacteriaceae; Gillisia	0.0191559
Bacteria; Pseudomonadota; Alphaproteobacteria; Sphingomonadales; Sphingomonadaceae; Sphingomicrobium	0.0191289
Bacteria; Pseudomonadota; Gammaproteobacteria; NA; NA; NA	0.0190651
Bacteria; Bacillota_A; Clostridia; Tissierellales; Tissierellaceae_B; BX21	0.0189809
Bacteria; Pseudomonadota; Gammaproteobacteria; Burkholderiales; Neisseriaceae; Kingella_C	0.0189717
Bacteria; Bacillota; Bacilli; Erysipelotrichales; Coprobacillaceae; Faecalibacillus	0.0189418
Bacteria; Bacillota_A; Clostridia; Tissierellales; Peptoniphilaceae; Anaerococcus	0.0187072
Bacteria; Bacillota_A; Clostridia; Oscillospirales; Oscillospiraceae; Dysosmobacter	0.0186242
Bacteria; Bacillota_A; Clostridia; Oscillospirales; Oscillospiraceae; Vescimonas	0.0184629
Bacteria; Actinomycetota; Actinomycetia; Actinomycetales; Microbacteriaceae; Rhodoglobus	0.0181561
Bacteria; Bacillota_A; Clostridia; Tissierellales; Peptoniphilaceae; Neofamilia	0.0181188
Bacteria; Bacillota_A; Clostridia; Lachnospirales; Lachnospiraceae; Fusicatenibacter	0.0179976
Bacteria; Bacillota_A; Clostridia; Oscillospirales; Oscillospiraceae; Enterenecus	0.0177087
Bacteria; Pseudomonadota; Alphaproteobacteria; Rhizobiales; Devosiaceae; Devosia	0.0174932
Bacteria; Bacteroidota; Bacteroidia; Cytophagales; Spirosomaceae; Leadbetterella	0.0174814
Bacteria; Bacteroidota; Bacteroidia; Chitinophagales; Chitinophagaceae; UBA1952	0.017471
Bacteria; Bacillota; Bacilli; Erysipelotrichales; Coprobacillaceae; Thomasclavelia	0.016974
Bacteria; Bacillota_A; Clostridia; Lachnospirales; Lachnospiraceae; Copromonas	0.0169659
Bacteria; Actinomycetota; Actinomycetia; Actinomycetales; Dermatophilaceae; Ornithinimicrobium	0.0168327
Bacteria; Bacillota_A; Clostridia; Saccharofermentanales; Saccharofermentanaceae; Firm-13	0.016665
Bacteria; Pseudomonadota; Gammaproteobacteria; Burkholderiales; Burkholderiaceae_C; Alcaligenes	0.0166081
Bacteria; Pseudomonadota; Alphaproteobacteria; Sphingomonadales; Sphingomonadaceae; Sphingomonas_B	0.0165055
Bacteria; Pseudomonadota; Alphaproteobacteria; Sphingomonadales; Sphingomonadaceae; Sphingopyxis	0.0162865
Bacteria; Pseudomonadota; Gammaproteobacteria; Xanthomonadales; Xanthomonadaceae; Lysobacter_C	0.0160917
Bacteria; Deinococcota; Deinococci; Deinococcales; Trueperaceae; Truepera	0.0158686
Bacteria; Bacillota_A; Clostridia; Lachnospirales; Lachnospiraceae; UBA2821	0.0157365
Bacteria; Actinomycetota; Actinomycetia; Mycobacteriales; NA; NA	0.0156586
Bacteria; Bacillota; Bacilli; Acholeplasmatales; Acholeplasmataceae; Acholeplasma	0.0156511
Bacteria; Bacillota_A; Clostridia; Peptostreptococcales; Anaerovoracaceae; Baileyella	0.0155716
Bacteria; Bacillota_A; Clostridia; Peptostreptococcales; Peptostreptococcaceae; Terrisporobacter	0.0149989
Bacteria; Bacillota_A; Clostridia; Oscillospirales; Acutalibacteraceae; Fimenecus	0.0145648
Bacteria; Bacillota_A; Clostridia; TANB77; CAG-508; NA	0.0145405
Bacteria; Actinomycetota; Actinomycetia; Actinomycetales; Dermatophilaceae; Dermatophilus	0.014463
Bacteria; Actinomycetota; Actinomycetia; Mycobacteriales; Mycobacteriaceae; Nocardia	0.0142154
Bacteria; Pseudomonadota; Alphaproteobacteria; RF32; CAG-239; JAFUYI01	0.014206
Bacteria; Bacteroidota; Bacteroidia; Flavobacteriales; Flavobacteriaceae; Confluentibacter	0.014174
Bacteria; Actinomycetota; Actinomycetia; Mycobacteriales; Geodermatophilaceae; Klenkia	0.014081
Bacteria; Bacillota_A; Clostridia; Oscillospirales; Acutalibacteraceae; Limousia	0.0137447
Bacteria; Bacillota_A; Clostridia; Oscillospirales; CAG-272; NA	0.0137185
Bacteria; Bacillota_A; Clostridia; Peptostreptococcales; NA; NA	0.0133226
Bacteria; Pseudomonadota; Alphaproteobacteria; Caulobacterales; Caulobacteraceae; NA	0.0129665
Bacteria; Actinomycetota; Actinomycetia; Actinomycetales; Dermatophilaceae; Ornithinicoccus	0.0128983
Bacteria; Actinomycetota; Actinomycetia; Mycobacteriales; Nakamurellaceae; Nakamurella	0.012895
Bacteria; Pseudomonadota; Alphaproteobacteria; Azospirillales; Azospirillaceae; Skermanella	0.0128395
Bacteria; Bacillota_A; Clostridia; Eubacteriales; Eubacteriaceae; Pseudoramibacter	0.0127476
Bacteria; Bacillota_A; Clostridia; Clostridiales; Clostridiaceae; Proteiniclasticum	0.0127342
Bacteria; Actinomycetota; Actinomycetia; Mycobacteriales; Pseudonocardiaceae; Pseudonocardia	0.0126406
Bacteria; Pseudomonadota; Gammaproteobacteria; Xanthomonadales; Xanthomonadaceae; Thermomonas	0.0125206
Bacteria; Cyanobacteriota; Vampirovibrionia; Gastranaerophilales; Gastranaerophilaceae; UBA2813	0.012518
Bacteria; Bacillota_A; Clostridia; Lachnospirales; Lachnospiraceae; Merdisoma	0.0124554
Bacteria; Bacillota_A; Clostridia; Oscillospirales; Oscillospiraceae; Intestinimonas	0.0124293
Bacteria; Bacillota_A; Clostridia; Oscillospirales; Acutalibacteraceae; CAG-964	0.012372
Bacteria; Pseudomonadota; Alphaproteobacteria; Acetobacterales; Acetobacteraceae; Roseomonas_D	0.0123518
Bacteria; Actinomycetota; Actinomycetia; Mycobacteriales; Pseudonocardiaceae; Actinomycetospora	0.0121798
Bacteria; Pseudomonadota; NA; NA; NA; NA	0.0119297
Bacteria; Bacillota_A; Clostridia; Tissierellales; Peptoniphilaceae; NA	0.0118824
Bacteria; Bacillota_A; Clostridia; Lachnospirales; Lachnospiraceae; Clostridium_Q	0.0118217
Bacteria; Pseudomonadota; Gammaproteobacteria; Enterobacterales_A; Pasteurellaceae; GCF-002002485	0.0115009
Bacteria; Bacillota_A; Clostridia; UBA1381; UBA1381; CAG-41	0.0112876
Bacteria; Bacillota_A; Clostridia; Oscillospirales; Acutalibacteraceae; UBA1213	0.0112463
Bacteria; Bacillota_A; Clostridia; Lachnospirales; Lachnospiraceae; UBA4285	0.0112023
Bacteria; Bacillota_A; Clostridia; Lachnospirales; Lachnospiraceae; Wujia	0.0111837
Bacteria; Bacillota_A; Clostridia; Tissierellales; Tissierellaceae_A; JAAYTL01	0.0111209
Bacteria; Pseudomonadota; Alphaproteobacteria; RF32; CAG-239; MGBC133411	0.0110584
Bacteria; Actinomycetota; Actinomycetia; Actinomycetales; Micrococcaceae; Paenarthrobacter	0.010956
Bacteria; Bacillota_A; Clostridia; Oscillospirales; Ruminococcaceae; Negativibacillus	0.010782
Bacteria; Bacteroidota; Bacteroidia; Flavobacteriales; UBA1820; Merdimorpha	0.0106543
Bacteria; Bacteroidota; Bacteroidia; Bacteroidales; Paludibacteraceae; RF16	0.0105273
Bacteria; Bacteroidota; Bacteroidia; Bacteroidales; Bacteroidaceae; UBA4334	0.0103937
Bacteria; Actinomycetota; Actinomycetia; Actinomycetales; Actinomycetaceae; Oceanitalea	0.0103298
Bacteria; Bacteroidota; Bacteroidia; Bacteroidales; Bacteroidaceae; Bacteroides_I	0.0102724
Bacteria; Acidobacteriota; Blastocatellia; Pyrinomonadales; Pyrinomonadaceae; OLB17	0.0101909
Bacteria; Bacteroidota; Bacteroidia; Cytophagales; Hymenobacteraceae; NA	0.0101796
Bacteria; Pseudomonadota; Alphaproteobacteria; Sphingomonadales; Sphingomonadaceae; Alteraurantiacibacter	0.0101685
Bacteria; Bacteroidota; Bacteroidia; Cytophagales; Spirosomaceae; Aquirufa	0.0101667
Bacteria; Actinomycetota; Actinomycetia; Actinomycetales; Micrococcaceae; Glutamicibacter	0.00992884
Bacteria; Bacillota_A; Clostridia; Oscillospirales; Acutalibacteraceae; CAG-488	0.00987669
Bacteria; Armatimonadota; Abditibacteria; Abditibacteriales; Abditibacteriaceae; Abditibacterium	0.0095867
Bacteria; Actinomycetota; Actinomycetia; Actinomycetales; Micrococcaceae; Pseudoglutamicibacter	0.009563
Bacteria; Bacillota_A; Clostridia; Christensenellales; CAG-74; Ventricola	0.00954933
Bacteria; Bacteroidota; Bacteroidia; Sphingobacteriales; Sphingobacteriaceae; Parapedobacter	0.0093977
Bacteria; Bacillota; Bacilli; NA; NA; NA	0.00936551
Bacteria; Pseudomonadota; Gammaproteobacteria; Burkholderiales; Neisseriaceae; Wielerella	0.009327
Bacteria; Bacillota_A; Clostridia; Lachnospirales; Lachnospiraceae; Hungatella	0.00924323
Bacteria; Bacteroidota; Bacteroidia; Flavobacteriales; Flavobacteriaceae; Salinimicrobium	0.00916758
Bacteria; Bacillota_C; Negativicutes; Acidaminococcales; Acidaminococcaceae; Acidaminococcus	0.00908659
Bacteria; Bacillota_A; Clostridia; Peptostreptococcales; Peptostreptococcaceae; GCA-900066495	0.0090068
Bacteria; Actinomycetota; Actinomycetia; Propionibacteriales; Propionibacteriaceae; Friedmanniella	0.00896555
Bacteria; Bacteroidota; Rhodothermia; Rhodothermales; Rubricoccaceae; Rubrivirga	0.00893061
Bacteria; Bacteroidota; Bacteroidia; Cytophagales; Cyclobacteriaceae; Algoriphagus	0.00890249
Bacteria; Bacillota_A; Clostridia; Oscillospirales; Acutalibacteraceae; NA	0.00888291
Bacteria; Pseudomonadota; Gammaproteobacteria; Xanthomonadales; UBA2363; Pseudofulvimonas	0.00886802
Bacteria; Pseudomonadota; Alphaproteobacteria; Rhizobiales; Rhizobiaceae; Aquamicrobium_A	0.00878155
Bacteria; Pseudomonadota; Gammaproteobacteria; Pseudomonadales; Pseudomonadaceae; Halopseudomonas	0.00870875
Bacteria; Bacteroidota; Bacteroidia; Flavobacteriales; Cryomorphaceae; Cryomorpha	0.00868675
Bacteria; Bacillota; Bacilli; Bacillales; Planococcaceae; Kurthia	0.00854923
Bacteria; Bacteroidota; Bacteroidia; Bacteroidales; Dysgonomonadaceae; Dysgonomonas	0.00852362
Bacteria; Bacillota_A; Clostridia; Oscillospirales; CAG-272; HGM12669	0.00834331
Bacteria; Bacteroidota; Bacteroidia; Bacteroidales; Bacteroidaceae; HGM04593	0.00833112
Bacteria; Bacillota; Bacilli; Aneurinibacillales; Aneurinibacillaceae; Aneurinibacillus	0.00828865
Bacteria; Bacteroidota; Bacteroidia; Sphingobacteriales; Sphingobacteriaceae; Pararcticibacter	0.00826734
Bacteria; Eremiobacterota; Xenobia; Xenobiales; QWHO01; QWHO01	0.00819954
Bacteria; Bacillota_A; Clostridia; Lachnospirales; Lachnospiraceae; Oliverpabstia	0.00819593
Bacteria; Pseudomonadota; Alphaproteobacteria; Rhizobiales; Xanthobacteraceae; NA	0.00815438
Bacteria; Pseudomonadota; Gammaproteobacteria; Burkholderiales; Burkholderiaceae_B; Polaromonas	0.00792759
Bacteria; Actinomycetota; Actinomycetia; Streptomycetales; Streptomycetaceae; Streptomyces	0.00790134
Bacteria; Bacillota_A; Clostridia; Christensenellales; CAG-74; NA	0.0078855
Bacteria; Bacillota; Bacilli; Erysipelotrichales; Coprobacillaceae; Massilimicrobiota	0.00771798
Bacteria; Actinomycetota; Actinomycetia; Actinomycetales; Demequinaceae; JAFGBM01	0.00771392
Bacteria; Pseudomonadota; Gammaproteobacteria; Pseudomonadales; Pseudomonadaceae; Thiopseudomonas	0.00769559
Bacteria; Bacteroidota; Bacteroidia; Bacteroidales; Paludibacteraceae; Paludibacter	0.00762329
Bacteria; Bacillota_A; Clostridia; Lachnospirales; Lachnospiraceae; Eubacterium_I	0.00745667
Bacteria; Chloroflexota; Chloroflexia; Thermomicrobiales; UBA6265; NA	0.0074353
Bacteria; Bacillota_A; Clostridia; Lachnospirales; Lachnospiraceae; Acetatifactor	0.00739843
Bacteria; Actinomycetota; Coriobacteriia; Coriobacteriales; Atopobiaceae; Tractidigestivibacter	0.00738343
Bacteria; Bacillota_A; Clostridia; Peptostreptococcales; Anaerovoracaceae; NA	0.0073256
Bacteria; Actinomycetota; Actinomycetia; Actinomycetales; JAHECE01; JAHECE01	0.00730334
Bacteria; Pseudomonadota; Alphaproteobacteria; Sphingomonadales; Sphingomonadaceae; Sphingobium	0.00726362
Bacteria; Pseudomonadota; Alphaproteobacteria; Rhizobiales; Devosiaceae; Pelagibacterium	0.00719599
Bacteria; Bacillota_A; Clostridia; Peptostreptococcales; Anaerovoracaceae; Hornefia	0.00711301
Bacteria; Bacillota_A; Clostridia; Lachnospirales; Lachnospiraceae; Sellimonas	0.00708544
Bacteria; Verrucomicrobiota; Verrucomicrobiae; Verrucomicrobiales; Akkermansiaceae; Akkermansia	0.006928
Bacteria; Bacteroidota; Bacteroidia; Chitinophagales; Chitinophagaceae; Flavitalea	0.00689833
Bacteria; Pseudomonadota; Gammaproteobacteria; Burkholderiales; Rhodocyclaceae; Thauera	0.00681817
Bacteria; Bacillota_A; Clostridia; Tissierellales; Peptoniphilaceae; Peptoniphilus_C	0.00681267
Bacteria; Bacteroidota; Bacteroidia; Bacteroidales; Muribaculaceae; CAG-485	0.00676736
Bacteria; Planctomycetota; Planctomycetia; Pirellulales; Pirellulaceae; UBA6163	0.00674169
Bacteria; Pseudomonadota; Gammaproteobacteria; Xanthomonadales; NA; NA	0.00666073
Bacteria; Pseudomonadota; Alphaproteobacteria; Caulobacterales; Caulobacteraceae; Caulobacter	0.0066109
Bacteria; Pseudomonadota; Gammaproteobacteria; Enterobacterales; Enterobacteriaceae; NA	0.00651819
Bacteria; Bacteroidota; Bacteroidia; Flavobacteriales; Crocinitomicaceae; UBA952	0.00640549
Bacteria; Pseudomonadota; Alphaproteobacteria; RF32; CAG-239; CAG-267	0.00638763
Bacteria; Pseudomonadota; Gammaproteobacteria; Burkholderiales; Burkholderiaceae_B; Diaphorobacter	0.00638585
Bacteria; Bacillota_A; Clostridia; Oscillospirales; Ruminococcaceae; Faecivivens	0.00637715
Bacteria; Cyanobacteriota; Vampirovibrionia; Gastranaerophilales; Gastranaerophilaceae; RUG841	0.0063334
Bacteria; Pseudomonadota; Gammaproteobacteria; Burkholderiales; Burkholderiaceae_C; Pusillimonas_C	0.00633117
Bacteria; Bacillota_A; Clostridia; Tissierellales; Peptoniphilaceae; Gallicola	0.00630153
Bacteria; Bacteroidota; Bacteroidia; Chitinophagales; JADIYW01; JAMLHH01	0.00624932
Bacteria; Bacillota; Bacilli; RFN20; CAG-288; Scatoplasma	0.00610117
Bacteria; Actinomycetota; Actinomycetia; Actinomycetales; Quadrisphaeraceae; Pseudokineococcus	0.006076
Bacteria; Pseudomonadota; Gammaproteobacteria; Burkholderiales; Burkholderiaceae_B; Albitalea	0.00607425
Bacteria; Pseudomonadota; Gammaproteobacteria; Burkholderiales; Burkholderiaceae; Caballeronia	0.00604123
Bacteria; Pseudomonadota; Gammaproteobacteria; Burkholderiales; Methylophilaceae; Methylobacillus	0.00595884
Bacteria; Bacteroidota; Bacteroidia; Cytophagales; Spirosomaceae; NA	0.00593961
Bacteria; Chloroflexota; Chloroflexia; Thermomicrobiales; UBA6265; CADCWI01	0.00589412
Bacteria; Pseudomonadota; Gammaproteobacteria; Burkholderiales; Burkholderiaceae; NA	0.00584444
Bacteria; Bacillota_A; Clostridia; Tissierellales; Peptoniphilaceae; Finegoldia	0.00579684
Bacteria; Deinococcota; Deinococci; Deinococcales; Trueperaceae; JAAYYF01	0.00579079
Bacteria; Bacteroidota; Bacteroidia; Bacteroidales; Coprobacteraceae; Coprobacter	0.00575393
Bacteria; Pseudomonadota; Gammaproteobacteria; Pseudomonadales; NA; NA	0.00573523
Bacteria; Bacillota; Bacilli; Mycoplasmatales; Metamycoplasmataceae; Mesomycoplasma_A	0.00573024
Bacteria; Pseudomonadota; Gammaproteobacteria; Burkholderiales; Burkholderiaceae_B; Lampropedia	0.00571763
Bacteria; Pseudomonadota; Alphaproteobacteria; RF32; CAG-239; Scatacola_A	0.00569485
Bacteria; Actinomycetota; Actinomycetia; Actinomycetales; Dermatophilaceae; Kytococcus	0.00565818
Bacteria; Bacillota_A; Clostridia; Tissierellales; Peptoniphilaceae; Murdochiella	0.0056431
Bacteria; Cyanobacteriota; Vampirovibrionia; Gastranaerophilales; Gastranaerophilaceae; UBA6984	0.00553558
Bacteria; Bacillota_A; Clostridia; Christensenellales; CAG-74; Limiplasma	0.00548469
Bacteria; Bacteroidota; Bacteroidia; Chitinophagales; Chitinophagaceae; Flavipsychrobacter	0.00547692
Bacteria; Actinomycetota; Actinomycetia; Actinomycetales; Microbacteriaceae; Mycetocola_A	0.00542042
Bacteria; Pseudomonadota; Alphaproteobacteria; Rhizobiales; Rhizobiaceae; Pseudohoeflea	0.00532711
Bacteria; Bacillota_A; Clostridia; Oscillospirales; Ruminococcaceae; HUN007	0.00532527
Bacteria; Bacillota_A; Clostridia; Oscillospirales; Ruminococcaceae; UBA3818	0.0053066
Bacteria; Bacteroidota; Bacteroidia; Bacteroidales; Dysgonomonadaceae; JAAYFB01	0.00530373
Bacteria; Pseudomonadota; Alphaproteobacteria; Rhizobiales; Rhizobiaceae; Agrobacterium	0.00526423
Bacteria; Bacillota_A; Clostridia; Lachnospirales; Lachnospiraceae; Pseudobutyrivibrio	0.00525606
Bacteria; Pseudomonadota; Alphaproteobacteria; RF32; CAG-239; RUG410	0.00520654
Bacteria; Bacillota_A; Clostridia; Christensenellales; CAG-74; UBA11524	0.0052012
Bacteria; Bacteroidota; Bacteroidia; Cytophagales; Spirosomaceae; Spirosoma	0.00515652
Bacteria; Pseudomonadota; Alphaproteobacteria; Rhodospirillales_A; UXAT02; REEP01	0.00510171
Bacteria; Patescibacteria; Saccharimonadia; Saccharimonadales; UBA4665; JAJZWH01	0.00509646
Bacteria; Cyanobacteriota; Cyanobacteriia; NA; NA; NA	0.00509228
Bacteria; Pseudomonadota; Gammaproteobacteria; Enterobacterales; Enterobacteriaceae; Kosakonia	0.00504951
Bacteria; Bacillota_A; Clostridia; Peptostreptococcales; Anaerovoracaceae; JALEJU01	0.00503586
Bacteria; Pseudomonadota; Alphaproteobacteria; Rhodobacterales; Rhodobacteraceae; Yoonia	0.0049423
Bacteria; Pseudomonadota; Gammaproteobacteria; Burkholderiales; Burkholderiaceae_C; Advenella	0.0049103
Bacteria; Bacteroidota; Bacteroidia; Chitinophagales; Saprospiraceae; NA	0.00490107
Bacteria; Campylobacterota; Campylobacteria; Campylobacterales; Sulfurimonadaceae; Sulfuricurvum	0.00489635
Bacteria; Actinomycetota; Actinomycetia; Actinomycetales; Microbacteriaceae; Curtobacterium	0.00483933
Bacteria; Pseudomonadota; Alphaproteobacteria; Acetobacterales; Acetobacteraceae; NA	0.0048047
Bacteria; Bacillota_A; Clostridia; Oscillospirales; CAG-272; UMGS1865	0.00478713
Bacteria; Actinomycetota; Actinomycetia; Actinomycetales; Beutenbergiaceae; NA	0.00472793
Bacteria; Actinomycetota; Actinomycetia; Actinomycetales; Dermatophilaceae; Terracoccus	0.00472764
Bacteria; Bacteroidota; Rhodothermia; Balneolales; Balneolaceae; NA	0.00472638
Bacteria; Bacillota; Bacilli; Paenibacillales; Paenibacillaceae; Pristimantibacillus	0.00470781
Bacteria; Verrucomicrobiota; Lentisphaeria; Victivallales; Victivallaceae; Victivallis	0.00469381
Bacteria; Actinomycetota; Actinomycetia; Actinomycetales; Micrococcaceae; Paeniglutamicibacter	0.00468417
Bacteria; Bacillota_A; Clostridia; Christensenellales; CAG-74; SFHK01	0.004684
Bacteria; Pseudomonadota; Gammaproteobacteria; Burkholderiales; Nitrosomonadaceae; Nitrosomonas	0.00466828
Bacteria; Pseudomonadota; Alphaproteobacteria; Rhizobiales; Rhizobiaceae; Pseudorhizobium	0.00464448
Bacteria; Bacillota_A; Clostridia; Peptostreptococcales; Natronincolaceae; Alkaliphilus_B	0.00462032
Bacteria; Pseudomonadota; Gammaproteobacteria; Burkholderiales; Burkholderiaceae_B; Acidovorax	0.00459705
Bacteria; Synergistota; Synergistia; Synergistales; Synergistaceae; Cloacibacillus	0.0045821
Bacteria; Bacteroidota; Bacteroidia; Bacteroidales; Muribaculaceae; CAG-873	0.0045768
Bacteria; Actinomycetota; Actinomycetia; Mycobacteriales; Mycobacteriaceae; Mycobacterium	0.00456098
Bacteria; Bacillota_A; Clostridia; Oscillospirales; Ruminococcaceae; Ruminococcus_D	0.00455012
Bacteria; Acidobacteriota; Blastocatellia; Pyrinomonadales; Pyrinomonadaceae; GCA-002050365	0.00452598
Bacteria; Actinomycetota; Actinomycetia; Propionibacteriales; Propionibacteriaceae; Brooklawnia	0.00451377
Bacteria; Cyanobacteriota; Vampirovibrionia; Gastranaerophilales; Gastranaerophilaceae; NA	0.00450667
Bacteria; Bacillota_A; Clostridia; Oscillospirales; Acutalibacteraceae; UBA1417	0.00447746
Bacteria; Actinomycetota; Actinomycetia; Mycobacteriales; Geodermatophilaceae; Blastococcus	0.0044242
Bacteria; Bacillota_A; Clostridia; Lachnospirales; Lachnospiraceae; CAG-603	0.00441773
Bacteria; Actinomycetota; Acidimicrobiia; Acidimicrobiales; NA; NA	0.00437847
Bacteria; Bacteroidota; Bacteroidia; Flavobacteriales; Flavobacteriaceae; Salegentibacter	0.0043694
Bacteria; Bacillota; Bacilli; Acholeplasmatales; Acholeplasmataceae; NA	0.00434769
Bacteria; Bacillota_A; Clostridia; Lachnospirales; Lachnospiraceae; Anaerostipes	0.00434681
Bacteria; Bacillota; Bacilli; Lactobacillales; Streptococcaceae; Lactococcus	0.00432051
Bacteria; Pseudomonadota; Gammaproteobacteria; Burkholderiales; Burkholderiaceae_B; Rubrivivax	0.00430891
Bacteria; Pseudomonadota; Gammaproteobacteria; Enterobacterales_A; Pasteurellaceae; Haemophilus_D	0.00430646
Bacteria; Sumerlaeota; Sumerlaeia; Sumerlaeales; Sumerlaeaceae; NA	0.00429332
Bacteria; Bacillota_A; Clostridia; Oscillospirales; Acutalibacteraceae; UBA6857	0.00420995
Bacteria; Actinomycetota; Coriobacteriia; Coriobacteriales; Atopobiaceae; NA	0.00419571
Bacteria; Bacillota_A; Clostridia; Lachnospirales; Lachnospiraceae; Choladocola	0.00419202
Bacteria; Myxococcota; Bradymonadia; REDH01; REDH01; REDH01	0.00418848
Bacteria; Bacillota_A; Clostridia; Tissierellales; Gottschalkiaceae; Andreesenia	0.00414609
Bacteria; Eremiobacterota; NA; NA; NA; NA	0.00414282
Bacteria; Bacillota_A; Clostridia; Christensenellales; CAG-314; SFEB01	0.0041275
Bacteria; Myxococcota; Bradymonadia; Bradymonadales; Bradymonadaceae; Microvenator	0.004106
Bacteria; Bacillota_A; Clostridia; Peptostreptococcales; Anaerovoracaceae; Eubacterium_T	0.00404123
Bacteria; Pseudomonadota; Gammaproteobacteria; Burkholderiales; Burkholderiaceae_A; Parasutterella	0.00403936
Bacteria; Bacillota_A; Clostridia; Peptostreptococcales; Anaerovoracaceae; Fimisoma	0.00403397
Bacteria; Pseudomonadota; Gammaproteobacteria; Xanthomonadales; Rhodanobacteraceae; Rhodanobacter	0.00402257
Bacteria; Bacillota_A; Clostridia; Oscillospirales; Acutalibacteraceae; UBA737	0.00401502
Bacteria; Bacillota_A; Clostridia; Lachnospirales; Lachnospiraceae; Frisingicoccus	0.00399303
Bacteria; Sumerlaeota; Sumerlaeia; Sumerlaeales; Sumerlaeaceae; HGW-BRC1-1	0.00396172
Bacteria; Pseudomonadota; Gammaproteobacteria; Pseudomonadales; Pseudomonadaceae; Stutzerimonas	0.00395328
Bacteria; Actinomycetota; Actinomycetia; Streptosporangiales; Streptosporangiaceae; Nocardiopsis	0.00393189
Bacteria; Pseudomonadota; Alphaproteobacteria; Rhodobacterales; Rhodobacteraceae; JAACUH01	0.00390042
Bacteria; Bacteroidota; Bacteroidia; Sphingobacteriales; Sphingobacteriaceae; Mucilaginibacter	0.00388938
Bacteria; Bacteroidota; Bacteroidia; Sphingobacteriales; Sphingobacteriaceae; Daejeonella	0.00385672
Bacteria; Bacillota_A; Clostridia; Christensenellales; CAG-917; CAG-475	0.00383733
Bacteria; Bacillota_A; Clostridia; Peptostreptococcales; Anaerovoracaceae; RUG099	0.00381301
Bacteria; Bacteroidota; Bacteroidia; Cytophagales; Hymenobacteraceae; Adhaeribacter	0.00380002
Bacteria; Pseudomonadota; Gammaproteobacteria; Burkholderiales; Burkholderiaceae_A; Zeimonas	0.00377763
Bacteria; Bacillota; Bacilli; Acholeplasmatales; Acholeplasmataceae; Haploplasma	0.00373896
Bacteria; Pseudomonadota; Alphaproteobacteria; Rhizobiales; Rhizobiaceae; Aureimonas	0.00372732
Bacteria; Bacteroidota; Bacteroidia; Chitinophagales; Saprospiraceae; OLB9	0.00372274
Bacteria; Pseudomonadota; Alphaproteobacteria; Rhizobiales; Rhizobiaceae; Neorhizobium	0.00369012
Bacteria; Actinomycetota; Actinomycetia; Propionibacteriales; Nocardioidaceae; NA	0.00366965
Bacteria; Bacteroidota; Bacteroidia; Flavobacteriales; Flavobacteriaceae; Arenibacter	0.00365203
Bacteria; Pseudomonadota; Alphaproteobacteria; Rhodobacterales; Rhodobacteraceae; Meridianimarinicoccus	0.00360953
Bacteria; Pseudomonadota; Gammaproteobacteria; Enterobacterales; Enterobacteriaceae; Escherichia	0.00359448
Bacteria; Bacillota_A; Clostridia; Lachnospirales; NA; NA	0.00358448
Bacteria; Actinomycetota; Acidimicrobiia; Acidimicrobiales; JAAYBP01; NA	0.00358137
Bacteria; Bacillota_A; Clostridia; Peptostreptococcales; Peptostreptococcaceae; Peptostreptococcus	0.00353812
Bacteria; Pseudomonadota; Alphaproteobacteria; Rhizobiales; Rhizobiaceae; Falsochrobactrum	0.00349295
Bacteria; Bacillota_A; Clostridia; Lachnospirales; Lachnospiraceae; RUG115	0.00349033
Bacteria; Pseudomonadota; Gammaproteobacteria; Enterobacterales_A; Succinivibrionaceae; UBA2810	0.00347501
Bacteria; Bacillota_A; Clostridia; Oscillospirales; Oscillospiraceae; ER4	0.0034713
Bacteria; Actinomycetota; Actinomycetia; Actinomycetales; Microbacteriaceae; Frigoribacterium	0.00344736
Bacteria; Bacillota_A; Clostridia; Oscillospirales; Acutalibacteraceae; DTU089	0.00343677
Bacteria; Bacillota_A; Clostridia; Oscillospirales; Acutalibacteraceae; UBA5905	0.0034179
Bacteria; Bacillota; Bacilli; Staphylococcales; Salinicoccaceae; Salinicoccus	0.00341436
Bacteria; Pseudomonadota; Alphaproteobacteria; Rhodobacterales; Rhodobacteraceae; Pontibaca	0.00340346
Bacteria; Bacillota_A; Clostridia; Peptostreptococcales; Anaerovoracaceae; CAG-238	0.00339588
Bacteria; Bacillota_C; Negativicutes; Selenomonadales; Selenomonadaceae; Selenomonas_C	0.00338588
Bacteria; Bacillota_A; Clostridia; Oscillospirales; Ruminococcaceae; Ruthenibacterium	0.00338158
Bacteria; Pseudomonadota; Alphaproteobacteria; RF32; CAG-239; NA	0.0033787
Bacteria; Pseudomonadota; Alphaproteobacteria; Rhodobacterales; Rhodobacteraceae; Cypionkella	0.0033618
Bacteria; Bacillota_A; Clostridia; Tissierellales; Sedimentibacteraceae; Sedimentibacter	0.00335313
Bacteria; Bacteroidota; Bacteroidia; CAIKAF01; CAIKAF01; JACVCJ01	0.00333449
Bacteria; Bacteroidota; Bacteroidia; Bacteroidales; Tannerellaceae; Macellibacteroides	0.00332403
Bacteria; Pseudomonadota; Alphaproteobacteria; Rhodobacterales; Rhodobacteraceae; Pseudogemmobacter	0.00328383
Bacteria; Pseudomonadota; Gammaproteobacteria; Nevskiales; Nevskiaceae; Sinimarinibacterium	0.00327624
Bacteria; Pseudomonadota; Gammaproteobacteria; Burkholderiales; Burkholderiaceae_B; Rhodoferax	0.0032564
Bacteria; Bacillota_A; Clostridia; Christensenellales; CAG-74; UBA2862	0.00325498
Bacteria; Bacillota_A; Clostridia; Eubacteriales; Eubacteriaceae; Eubacterium	0.00323486
Bacteria; Pseudomonadota; Alphaproteobacteria; Acetobacterales; Acetobacteraceae; CAIMOR01	0.00321932
Bacteria; Cyanobacteriota; Vampirovibrionia; Gastranaerophilales; Gastranaerophilaceae; Zag111	0.00320939
Bacteria; Actinomycetota; Actinomycetia; Actinomycetales; Cellulomonadaceae; Timonella	0.0032069
Bacteria; Bacteroidota; Bacteroidia; Bacteroidales; F082; Limimorpha	0.00320286
Bacteria; Bacillota_A; Clostridia; Tissierellales; Peptoniphilaceae; JAJMZJ01	0.00317771
Bacteria; Cyanobacteriota; Vampirovibrionia; Gastranaerophilales; RUG14156; MGBC122484	0.00317307
Bacteria; Synergistota; Synergistia; Synergistales; Dethiosulfovibrionaceae; Pyramidobacter	0.00315413
Bacteria; Bacteroidota; Bacteroidia; Flavobacteriales; Weeksellaceae; Epilithonimonas	0.00315086
Bacteria; Bacteroidota; Bacteroidia; Flavobacteriales; Crocinitomicaceae; Brumimicrobium	0.00312206
Bacteria; Bacteroidota; Bacteroidia; Flavobacteriales; PHOS-HE28; PHOS-HE28	0.00311304
Bacteria; Bacillota_A; Clostridia; Clostridiales; Clostridiaceae; Clostridium_H	0.00311213
Bacteria; Actinomycetota; Actinomycetia; Actinomycetales; Microbacteriaceae; Pseudoclavibacter	0.00310151
Bacteria; Pseudomonadota; Alphaproteobacteria; Caulobacterales; Caulobacteraceae; Asticcacaulis	0.00309423
Bacteria; Actinomycetota; Actinomycetia; Actinomycetales; Cellulomonadaceae; Jonesia	0.0030667
Bacteria; Bacillota_A; Clostridia; Peptostreptococcales; Filifactoraceae; Acetoanaerobium	0.00305855
Bacteria; Actinomycetota; Actinomycetia; Propionibacteriales; Nocardioidaceae; Marmoricola	0.00305841
Bacteria; Pseudomonadota; Gammaproteobacteria; Burkholderiales; Rhodocyclaceae; Azonexus	0.00305731
Bacteria; Patescibacteria; Saccharimonadia; Saccharimonadales; UBA1547_A; 2011-GWC2-44-17	0.00304294
Bacteria; Bacillota_A; Clostridia; Oscillospirales; Ruminococcaceae; UBA866	0.0030383
Bacteria; Bacillota; Bacilli; Staphylococcales; Salinicoccaceae; Jeotgalicoccus	0.00303507
Bacteria; Bacillota_A; Clostridia; Oscillospirales; Ruminococcaceae; UBA1394	0.00302978
Bacteria; Bacteroidota; Bacteroidia; Flavobacteriales; Weeksellaceae; Apibacter	0.00300418
Bacteria; Pseudomonadota; Alphaproteobacteria; Rhizobiales; Xanthobacteraceae; Afipia	0.00300342
Bacteria; Bacteroidota; Bacteroidia; Bacteroidales; Paludibacteraceae; NA	0.00299467
Bacteria; Bacteroidota; Bacteroidia; Bacteroidales; Muribaculaceae; JAGBWK01	0.00296373
Bacteria; Pseudomonadota; Alphaproteobacteria; Sphingomonadales; Sphingomonadaceae; Blastomonas	0.00295583
Bacteria; Pseudomonadota; Gammaproteobacteria; Xanthomonadales; Xanthomonadaceae; Lysobacter	0.00294444
Bacteria; Bacillota_A; Clostridia; Lachnospirales; Lachnospiraceae; Lachnoclostridium_B	0.00291908
Bacteria; Pseudomonadota; Gammaproteobacteria; Pseudomonadales; Halomonadaceae; Halomonas	0.00290555
Bacteria; Bacillota_A; Clostridia; Lachnospirales; Lachnospiraceae; KLE1615	0.00290044
Bacteria; Bacillota_C; Negativicutes; Veillonellales; Dialisteraceae; Dialister	0.00289035
Bacteria; Pseudomonadota; Alphaproteobacteria; Rhodobacterales; Rhodobacteraceae; Falsirhodobacter	0.00288703
Bacteria; Bacillota_A; Clostridia; Lachnospirales; Lachnospiraceae; Mobilitalea	0.00288579
Bacteria; Bacillota_A; Clostridia; Christensenellales; CAG-74; Alectryocaccomicrobium	0.00288577
Bacteria; Bacteroidota; Bacteroidia; Bacteroidales; UBA932; Egerieousia	0.00287811
Bacteria; Bacteroidota; Bacteroidia; Bacteroidales; Paludibacteraceae; UPXZ01	0.00287537
Bacteria; Bacillota_A; Clostridia; Peptostreptococcales; Anaerovoracaceae; Lentihominibacter	0.00286736
Bacteria; Bacteroidota; Bacteroidia; Bacteroidales; Prolixibacteraceae; Mariniphaga	0.00285023
Bacteria; Cyanobacteriota; Cyanobacteriia; Cyanobacteriales; Microcoleaceae; Microcoleus	0.00284659
Bacteria; Planctomycetota; Phycisphaerae; Phycisphaerales; SM1A02; NA	0.002834
Bacteria; Bacillota_A; Clostridia; Oscillospirales; Oscillospiraceae; CAG-103	0.00278588
Bacteria; Bacillota_A; Clostridia; Oscillospirales; Ruminococcaceae; SFIE01	0.00276233
Bacteria; Bacillota; Bacilli; Lactobacillales; Carnobacteriaceae; Alkalibacterium	0.00275687
Bacteria; Bacteroidota; Bacteroidia; Flavobacteriales; Crocinitomicaceae; NA	0.00268683
Bacteria; Bacteroidota; Bacteroidia; Chitinophagales; Chitinophagaceae; Paracnuella	0.00267209
Bacteria; Spirochaetota; Spirochaetia; Treponematales; Treponemataceae; Treponema_D	0.00266895
Bacteria; Bacteroidota; Bacteroidia; Bacteroidales; Dysgonomonadaceae; NA	0.00263314
Bacteria; Bacillota_A; Clostridia; Lachnospirales; Lachnospiraceae; Schaedlerella	0.00259004
Bacteria; Pseudomonadota; Alphaproteobacteria; Rhodobacterales; Rhodobacteraceae; JALRHZ01	0.00258202
Bacteria; Bacteroidota; Bacteroidia; Chitinophagales; Chitinophagaceae; Sediminibacterium	0.0025815
Bacteria; Bacillota_A; Clostridia; Oscillospirales; Ruminococcaceae; Anaerofilum	0.00256063
Bacteria; Patescibacteria; Saccharimonadia; Saccharimonadales; UBA1020; UBA1020	0.00256022
Bacteria; Bacillota_A; Clostridia; Clostridiales; Clostridiaceae; NA	0.00255056
Bacteria; Bacillota_A; Clostridia; Oscillospirales; Oscillospiraceae; Pseudoscilispira	0.00252691
Bacteria; Bacillota_A; Clostridia; Peptostreptococcales; Anaerovoracaceae; Bacilliculturomica	0.00251744
Bacteria; Actinomycetota; Actinomycetia; Actinomycetales; Dermatophilaceae; F2B08	0.00251523
Bacteria; Bacteroidota; Bacteroidia; Sphingobacteriales; Sphingobacteriaceae; Pelobium	0.00250929
Bacteria; Bacteroidota; Bacteroidia; Chitinophagales; Chitinophagaceae; JJ008	0.00249899
Bacteria; Bacteroidota; Bacteroidia; Chitinophagales; Chitinophagaceae; Flavisolibacter	0.00248359
Bacteria; Bacteroidota; Bacteroidia; Bacteroidales; Paludibacteraceae; Enterocola	0.00248235
Bacteria; Fibrobacterota; Fibrobacteria; Fibrobacterales; Fibrobacteraceae; Fibrobacter	0.0024815
Bacteria; Bacillota_A; Clostridia; Lachnospirales; Anaerotignaceae; NA	0.0024714
Bacteria; Pseudomonadota; Alphaproteobacteria; Caulobacterales; Caulobacteraceae; Phenylobacterium	0.00244566
Bacteria; Deinococcota; Deinococci; Deinococcales; Thermaceae; Thermus	0.00243903
Bacteria; Actinomycetota; Actinomycetia; Propionibacteriales; Propionibacteriaceae; Auraticoccus	0.00242018
Bacteria; Desulfobacterota; Desulfobulbia; Desulfobulbales; Desulfocapsaceae; Desulforhopalus	0.00241123
Bacteria; Actinomycetota; Actinomycetia; Propionibacteriales; Propionibacteriaceae; Brevilactibacter	0.00240883
Bacteria; Bacillota_A; Clostridia; Peptostreptococcales; Filifactoraceae; Filifactor	0.00240839
Bacteria; Pseudomonadota; Gammaproteobacteria; Burkholderiales; Burkholderiaceae_B; JAHBZM01	0.00240155
Bacteria; Actinomycetota; Actinomycetia; Actinomycetales; Micrococcaceae; Yaniella	0.0024003
Bacteria; Bacteroidota; Bacteroidia; Bacteroidales; Rikenellaceae; Alistipes_A	0.00239495
Bacteria; Bacteroidota; Bacteroidia; Bacteroidales; Marinilabiliaceae; Geofilum	0.00237352
Bacteria; Bacteroidota; Bacteroidia; Bacteroidales; UBA932; Coprenecus	0.00236798
Bacteria; Actinomycetota; Actinomycetia; Actinomycetales; Dermatophilaceae; CAKUSI01	0.00236491
Bacteria; Actinomycetota; Actinomycetia; Actinomycetales; Kineococcaceae; Kineococcus	0.00235737
Bacteria; Bacillota_A; Clostridia; TANB77; CAG-508; CAG-793	0.00235271
Bacteria; Bacillota_A; Clostridia; Saccharofermentanales; DTU023; DUPJ01	0.00233305
Bacteria; Bacillota_A; Clostridia; Oscillospirales; CAG-272; UMGS1696	0.00232453
Bacteria; Gemmatimonadota; Gemmatimonadetes; Gemmatimonadales; Gemmatimonadaceae; JABAQJ01	0.00232289
Bacteria; Pseudomonadota; Alphaproteobacteria; Rhizobiales; Devosiaceae; NA	0.00231841
Bacteria; Bacteroidota; Bacteroidia; Bacteroidales; UBA932; Bact-08	0.00231053
Bacteria; Bacillota_A; Clostridia; Oscillospirales; Oscillospiraceae; Evtepia	0.002309
Bacteria; Actinomycetota; Actinomycetia; Actinomycetales; Dermatophilaceae; Janibacter	0.00229118
Bacteria; Bacteroidota; Bacteroidia; Bacteroidales; Muribaculaceae; Paramuribaculum	0.00229062
Bacteria; Pseudomonadota; Gammaproteobacteria; Burkholderiales; Burkholderiaceae_B; Hydrogenophaga	0.00228534
Bacteria; Bacillota_A; Clostridia; UBA1381; UBA1381; HGM11525	0.00228202
Bacteria; Bacillota_A; Clostridia; Lachnospirales; Anaerotignaceae; Metalachnospira	0.00227472
Bacteria; Bacillota_A; Clostridia; Oscillospirales; Oscillospiraceae; CAG-170	0.00227287
Bacteria; Bacteroidota; Bacteroidia; Sphingobacteriales; Sphingobacteriaceae; Olivibacter	0.00227106
Bacteria; Bacteroidota; Bacteroidia; Chitinophagales; Saprospiraceae; DT-111	0.00226001
Bacteria; Pseudomonadota; Alphaproteobacteria; Rhizobiales; Beijerinckiaceae; Microvirga	0.00225326
Bacteria; Pseudomonadota; Alphaproteobacteria; Sphingomonadales; Sphingomonadaceae; Sphingorhabdus_B	0.00222961
Bacteria; Bacillota_A; Clostridia; Tissierellales; Tissierellaceae_C; NA	0.00220906
Bacteria; Pseudomonadota; Gammaproteobacteria; Burkholderiales; Burkholderiaceae; Ralstonia	0.00220665
Bacteria; Bacillota_A; Clostridia; Oscillospirales; Ruminococcaceae; NA	0.00220426
Bacteria; Pseudomonadota; Gammaproteobacteria; Burkholderiales; Burkholderiaceae_C; CAITPF01	0.00220147
Bacteria; Pseudomonadota; Gammaproteobacteria; Enterobacterales_A; Alteromonadaceae; Aliidiomarina	0.00219985
Bacteria; Patescibacteria; JAEDAM01; Absconditabacterales; Absconditicoccaceae; HOT-345	0.00216348
Bacteria; Bacillota; Bacilli; RFN20; CAG-826; Enteromonas	0.00214315
Bacteria; Bacillota_A; Clostridia; Oscillospirales; CAG-272; HGM12713	0.00213726
Bacteria; Bacteroidota; Bacteroidia; Flavobacteriales; Weeksellaceae; Elizabethkingia	0.0021362
Bacteria; Bacillota_A; Clostridia; Lachnospirales; Lachnospiraceae; Lachnoclostridium	0.0021298
Bacteria; Bacillota_A; NA; NA; NA; NA	0.00210995
Bacteria; Bacillota_A; Clostridia; TANB77; CAG-508; CAG-492	0.00210608
Bacteria; Pseudomonadota; Gammaproteobacteria; Xanthomonadales; Xanthomonadaceae; Arenimonas	0.00209864
Bacteria; Pseudomonadota; Alphaproteobacteria; Micavibrionales; UBA2020; UBA2020	0.00209519
Bacteria; Pseudomonadota; Gammaproteobacteria; Steroidobacterales; Steroidobacteraceae; NA	0.00206789
Bacteria; Bacillota_A; Clostridia; Oscillospirales; Acutalibacteraceae; RGIG2206	0.00206595
Bacteria; Cyanobacteriota; Cyanobacteriia; Cyanobacteriales; PCC-6304; PCC-6304	0.00204198
Bacteria; Bacillota_A; Clostridia; Oscillospirales; Ruminococcaceae; UMGS1668	0.00204144
Bacteria; Chloroflexota; Chloroflexia; Thermomicrobiales; UBA6265; CADCWK01	0.00204061
Bacteria; Bacteroidota; Bacteroidia; Cytophagales; Hymenobacteraceae; JAFADQ01	0.00202864
Bacteria; Bacillota_A; Clostridia; Clostridiales; Clostridiaceae; Clostridium_AN	0.00201729
Bacteria; Cyanobacteriota; Cyanobacteriia; Cyanobacteriales; NA; NA	0.00200639
Bacteria; Bacillota_A; Clostridia; Oscillospirales; Acutalibacteraceae; RUG806	0.00200568
Bacteria; Bacillota; Bacilli; Erysipelotrichales; Erysipelotrichaceae; UBA6182	0.00200292
Bacteria; Bacillota_A; Clostridia; Tissierellales; Tissierellaceae_C; JANKMX01	0.00198672
Bacteria; Bacillota_A; Clostridia; Tissierellales; Tissierellaceae; Tissierella	0.00198525
Bacteria; Bacillota_A; Clostridia; Lachnospirales; Lachnospiraceae; COE1	0.00198225
Bacteria; Bacteroidota; Bacteroidia; Cytophagales; Hymenobacteraceae; Rufibacter	0.00198041
Bacteria; Bacillota_A; Clostridia; Lachnospirales; Lachnospiraceae; CAG-56	0.00196409
Bacteria; Bacteroidota; Bacteroidia; CAIKAF01; CAIKAF01; BA4	0.00196181
Bacteria; Bacteroidota; Bacteroidia; Chitinophagales; Saprospiraceae; OLB8	0.00194312
Bacteria; Actinomycetota; Acidimicrobiia; Acidimicrobiales; Ilumatobacteraceae; NA	0.00193147
Bacteria; Pseudomonadota; Gammaproteobacteria; Xanthomonadales; Rhodanobacteraceae; Luteibacter	0.00192677
Bacteria; Actinomycetota; Actinomycetia; Actinomycetales; Microbacteriaceae; Agrococcus	0.00191946
Bacteria; Pseudomonadota; Gammaproteobacteria; Nevskiales; Nevskiaceae; NA	0.00191582
Bacteria; Gemmatimonadota; Gemmatimonadetes; NA; NA; NA	0.00191253
Bacteria; Bacillota_A; Clostridia; Oscillospirales; Acutalibacteraceae; CAG-177	0.0019123
Bacteria; Pseudomonadota; Alphaproteobacteria; Micavibrionales; Micavibrionaceae; Micavibrio_B	0.00190881
Bacteria; Bacillota_A; Clostridia; Oscillospirales; Oscillospiraceae; F23-B02	0.00189092
Bacteria; Pseudomonadota; Gammaproteobacteria; Burkholderiales; Burkholderiaceae_A; Mesosutterella	0.00187324
Bacteria; Bacillota; Bacilli; Mycoplasmatales; Metamycoplasmataceae; Metamycoplasma	0.00186801
Bacteria; Myxococcota; Polyangia; Polyangiales; Polyangiaceae; NA	0.00185828
Bacteria; Actinomycetota; Actinomycetia; Actinomycetales; Cellulomonadaceae; Rarobacter	0.00185371
Bacteria; Bacteroidota; Bacteroidia; Bacteroidales; P3; Onthomorpha	0.00184821
Bacteria; Verrucomicrobiota; Verrucomicrobiae; Opitutales; NA; NA	0.00184138
Bacteria; Patescibacteria; JAEDAM01; BD1-5; UBA6164; UBA7396	0.0018374
Bacteria; Bacillota_A; Clostridia; Lachnospirales; Lachnospiraceae; CAG-194	0.0018255
Bacteria; Bacillota; Bacilli; RFN20; CAG-826; NA	0.00181549
Bacteria; Actinomycetota; Actinomycetia; Mycobacteriales; SCTD01; SCTD01	0.00180628
Bacteria; Actinomycetota; Actinomycetia; Actinomycetales; Beutenbergiaceae; Serinibacter_A	0.00180046
Bacteria; Bacillota_A; Clostridia; Lachnospirales; Lachnospiraceae; Eisenbergiella	0.00179921
Bacteria; Pseudomonadota; Alphaproteobacteria; Rhizobiales; Rhizobiaceae; Pararhizobium	0.00179286
Bacteria; Bacillota; Bacilli; Bacillales; NA; NA	0.00178443
Bacteria; Actinomycetota; Coriobacteriia; Coriobacteriales; Atopobiaceae; Atopobium	0.00177538
Bacteria; Bacteroidota; Bacteroidia; Bacteroidales; Rikenellaceae; Tidjanibacter	0.00177038
Bacteria; Bacillota_A; Clostridia; Oscillospirales; Oscillospiraceae; HGM13010	0.00176357
Bacteria; Bacillota_A; Clostridia; Lachnospirales; Lachnospiraceae; CAG-95	0.00176233
Bacteria; Bacillota_A; Clostridia; Lachnospirales; Lachnospiraceae; Clostridium_AP	0.00175789
Bacteria; Bacteroidota; Bacteroidia; Bacteroidales; Marinilabiliaceae; NA	0.00175577
Bacteria; Pseudomonadota; Gammaproteobacteria; Xanthomonadales; Xanthomonadaceae; Luteimonas	0.00175493
Bacteria; Pseudomonadota; Gammaproteobacteria; Legionellales; Legionellaceae; NA	0.00175269
Bacteria; Bacillota_A; Clostridia; Peptostreptococcales; Anaerovoracaceae; S5-A14a	0.0017517
Bacteria; Bacillota; Bacilli; Erysipelotrichales; Erysipelotrichaceae; Dielma	0.00174953
Bacteria; Pseudomonadota; Alphaproteobacteria; Sphingomonadales; Sphingomonadaceae; Qipengyuania	0.00171597
Bacteria; Chloroflexota; Anaerolineae; Caldilineales; Caldilineaceae; NA	0.00171026
Bacteria; Actinomycetota; Actinomycetia; Mycobacteriales; Mycobacteriaceae; Gordonia	0.00169588
Bacteria; Bacillota_C; Negativicutes; Veillonellales; Megasphaeraceae; Megasphaera	0.00168552
Bacteria; Sumerlaeota; Sumerlaeia; Sumerlaeales; Sumerlaeaceae; DRVG01	0.00167201
Bacteria; Bacillota_A; Clostridia; Christensenellales; CAG-74; Faecivicinus	0.00165991
Bacteria; Chloroflexota; Limnocylindria; QHBO01; QHBO01; QHBO01	0.00165619
Bacteria; Bacteroidota; Bacteroidia; Cytophagales; Hymenobacteraceae; Adhaeribacter_A	0.00165322
Bacteria; Bacillota_A; Clostridia; Christensenellales; CAG-138; UBA1685	0.00164597
Bacteria; Chloroflexota; Chloroflexia; Thermomicrobiales; NA; NA	0.00164576
Bacteria; Planctomycetota; Planctomycetia; Pirellulales; Pirellulaceae; Pirellula_B	0.00163657
Bacteria; Myxococcota; Bradymonadia; Bradymonadales; Bradymonadaceae; SKON01	0.00163647
Bacteria; Fusobacteriota; Fusobacteriia; Fusobacteriales; Leptotrichiaceae; Leptotrichia_A	0.00163212
Bacteria; Pseudomonadota; Alphaproteobacteria; Rhodobacterales; Rhodobacteraceae; Rubellimicrobium	0.00163192
Bacteria; Bacteroidota; Bacteroidia; Cytophagales; Cyclobacteriaceae; Ohtaekwangia	0.00159265
Bacteria; Fibrobacterota; Fibrobacteria; Fibrobacterales; Fibrobacteraceae; Hallerella	0.00158926
Bacteria; Bacillota_A; Clostridia; Peptostreptococcales; Filifactoraceae; Peptoanaerobacter	0.00158086
Bacteria; Pseudomonadota; Alphaproteobacteria; Micavibrionales; Micavibrionaceae; UBA5701	0.0015734
Bacteria; Bacillota_A; Clostridia; Oscillospirales; Acutalibacteraceae; UMGS1491	0.00156748
Bacteria; Bacteroidota; Bacteroidia; Bacteroidales; Paludibacteraceae; Aphodosoma	0.0015634
Bacteria; Pseudomonadota; Gammaproteobacteria; Burkholderiales; Burkholderiaceae_C; Pusillimonas_B	0.00155591
Bacteria; Pseudomonadota; Gammaproteobacteria; Enterobacterales_A; Pasteurellaceae; Pasteurella	0.00155373
Bacteria; Actinomycetota; Actinomycetia; Mycobacteriales; Micromonosporaceae; Actinoplanes	0.00154483
Bacteria; Pseudomonadota; Alphaproteobacteria; Micavibrionales; Micavibrionaceae; Micavibrio	0.00152598
Bacteria; Bacteroidota; Bacteroidia; Flavobacteriales; Weeksellaceae; Vaginella	0.00152447
Bacteria; Bacillota_A; Clostridia; Oscillospirales; Ruminococcaceae; Avimicrobium	0.00151303
Bacteria; Cyanobacteriota; Cyanobacteriia; Cyanobacteriales; Coleofasciculaceae; Caldora	0.00149776
Bacteria; Pseudomonadota; Gammaproteobacteria; Burkholderiales; Burkholderiaceae_B; Variovorax	0.00148926
Bacteria; Pseudomonadota; Alphaproteobacteria; Rhizobiales; Beijerinckiaceae; NA	0.00148856
Bacteria; Pseudomonadota; Gammaproteobacteria; Xanthomonadales; Xanthomonadaceae; Aquimonas	0.00148687
Bacteria; Bacillota_A; Clostridia; UMGS1810; UMGS1810; SIG435	0.00146622
Bacteria; Bacillota; Bacilli; Acholeplasmatales; UBA5453; Paracholeplasma	0.00146465
Bacteria; Bacillota_A; Clostridia; Oscillospirales; Acutalibacteraceae; UMGS1071	0.00146264
Bacteria; Bacteroidota; Bacteroidia; Chitinophagales; Chitinophagaceae; UTBCD1	0.00145752
Bacteria; Bacillota; Bacilli; Erysipelotrichales; Coprobacillaceae; Longibaculum	0.00145222
Bacteria; Actinomycetota; Acidimicrobiia; UBA5794; ZC4RG35; JACZUI01	0.00144398
Bacteria; Deinococcota; Deinococci; Deinococcales; Trueperaceae; NA	0.00144121
Bacteria; Bacillota_A; Clostridia; Oscillospirales; Ruminococcaceae; Anaerotruncus	0.00143715
Bacteria; Sumerlaeota; Sumerlaeia; NA; NA; NA	0.00143102
Bacteria; Bacillota_A; Clostridia; Lachnospirales; Lachnospiraceae; Butyrivibrio_A	0.00142932
Bacteria; Myxococcota; Bradymonadia; Bradymonadales; Bradymonadaceae; NA	0.00142357
Bacteria; Bacillota_A; Clostridia; Lachnospirales; Lachnospiraceae; ISDg	0.00141991
Bacteria; Chloroflexota; Anaerolineae; Aggregatilineales; Phototrophicaceae; OLB13	0.00141299
Bacteria; Bacillota_A; Clostridia; Saccharofermentanales; NA; NA	0.00141096
Bacteria; Pseudomonadota; Gammaproteobacteria; Burkholderiales; Burkholderiaceae_C; Castellaniella	0.00140296
Bacteria; Bacillota_A; Clostridia; Christensenellales; Christensenellaceae; Christensenella	0.00140258
Bacteria; Pseudomonadota; Gammaproteobacteria; Burkholderiales; Rhodocyclaceae; NA	0.00140239
Bacteria; Actinomycetota; Coriobacteriia; Coriobacteriales; NA; NA	0.00139693
Bacteria; Bacillota_A; Clostridia; Christensenellales; NA; NA	0.0013962
Bacteria; Bacteroidota; Bacteroidia; Flavobacteriales; Flavobacteriaceae; Psychroflexus	0.0013934
Bacteria; Bacillota_A; Clostridia; Clostridiales; Clostridiaceae; Clostridium_AR	0.00138722
Bacteria; Bacillota_A; Clostridia; Lachnospirales; Lachnospiraceae; Mediterraneibacter	0.00138631
Bacteria; Bacillota_A; Clostridia; Oscillospirales; Ruminococcaceae; SFJ001	0.00138334
Bacteria; Bacillota_A; Clostridia; Tissierellales; Peptoniphilaceae; Levyella	0.00137291
Bacteria; Bacteroidota; Bacteroidia; Bacteroidales; VadinHA17; LD21	0.00137106
Bacteria; Chloroflexota; Chloroflexia; Thermomicrobiales; UBA6265; JAMLHN01	0.00136996
Bacteria; Bacillota_A; Clostridia; Peptostreptococcales; Anaerovoracaceae; Aminipila	0.00136689
Bacteria; Bacillota; Bacilli; Erysipelotrichales; Erysipelotrichaceae; Holdemania	0.00136679
Bacteria; Acidobacteriota; Terriglobia; Bryobacterales; Bryobacteraceae; NA	0.00136396
Bacteria; Pseudomonadota; Alphaproteobacteria; Parvibaculales; Parvibaculaceae; Parvibaculum	0.00135281
Bacteria; Planctomycetota; Planctomycetia; Pirellulales; Pirellulaceae; Aureliella	0.00134858
Bacteria; Myxococcota; Bradymonadia; Bradymonadales; Bradymonadaceae; Lujinxingia	0.00134685
Bacteria; Pseudomonadota; Gammaproteobacteria; DSM-16500; DSM-16500; UBA4722	0.00134396
Bacteria; Desulfobacterota; Desulfobulbia; Desulfobulbales; Desulfocapsaceae; NA	0.00133816
Bacteria; Pseudomonadota; Alphaproteobacteria; Micavibrionales; Micavibrionaceae; NA	0.00133523
Bacteria; Pseudomonadota; Alphaproteobacteria; Rhizobiales; Beijerinckiaceae; Camelimonas	0.00131809
Bacteria; Actinomycetota; Thermoleophilia; Solirubrobacterales; Solirubrobacteraceae; Palsa-744	0.00131745
Bacteria; Actinomycetota; Actinomycetia; Propionibacteriales; Propionibacteriaceae; Propionicimonas	0.00131344
Bacteria; Bacteroidota; Bacteroidia; Bacteroidales; Muribaculaceae; CAG-1031	0.00130381
Bacteria; Bdellovibrionota; UBA2361; SZUA-149; SZUA-149; SZUA-149	0.00129939
Bacteria; Chloroflexota; Anaerolineae; Aggregatilineales; Phototrophicaceae; NA	0.00129671
Bacteria; Bacteroidota; Bacteroidia; Chitinophagales; Chitinophagaceae; Arachidicoccus	0.0012916
Bacteria; Bacillota_A; Clostridia; Oscillospirales; Oscillospiraceae; Pelethomonas	0.0012857
Bacteria; Bacillota_A; Clostridia; Christensenellales; CAG-314; Fimimonas	0.00128397
Bacteria; Bacillota_A; Clostridia; Peptostreptococcales; Anaerovoracaceae; UMGS973	0.00127988
Bacteria; Actinomycetota; Actinomycetia; Actinomycetales; Cellulomonadaceae; Flavimobilis	0.00127834
Bacteria; Patescibacteria; Saccharimonadia; Saccharimonadales; JALRDG01; JALRDG01	0.00127485
Bacteria; Pseudomonadota; Alphaproteobacteria; Rhizobiales; Rhizobiaceae; RCIO01	0.00126869
Bacteria; Bacillota_A; Clostridia; Oscillospirales; Oscillospiraceae; Oscillibacter	0.00126359
Bacteria; Bacillota_A; Clostridia; UBA1381; UBA1381; NA	0.0012593
Bacteria; Pseudomonadota; Alphaproteobacteria; Rhizobiales; Beijerinckiaceae; Bosea	0.00125179
Bacteria; Bdellovibrionota; Oligoflexia; Oligoflexales; Oligoflexaceae; Oligoflexus	0.00124932
Bacteria; Pseudomonadota; Gammaproteobacteria; Nevskiales; Nevskiaceae; Solimonas	0.00123674
Bacteria; Planctomycetota; Planctomycetia; Planctomycetales; Planctomycetaceae; Planctomicrobium	0.00123589
Bacteria; Bacteroidota; Bacteroidia; Chitinophagales; Chitinophagaceae; Niabella	0.0012294
Bacteria; Pseudomonadota; Alphaproteobacteria; Rhodobacterales; Rhodobacteraceae; Oceaniglobus	0.0012261
Bacteria; Bacillota_A; Clostridia; UBA1212; UBA1255; SIG424	0.00122355
Bacteria; Bacillota_A; Clostridia; Tissierellales; Peptoniphilaceae; Ezakiella	0.0012217
Bacteria; Bacillota_A; Clostridia; Oscillospirales; Ruminococcaceae; CAG-115	0.00122104
Bacteria; Actinomycetota; Actinomycetia; Actinomycetales; Micrococcaceae; Neomicrococcus	0.00121865
Bacteria; Bacteroidota; Bacteroidia; Flavobacteriales; Vicingaceae; CAJXMH01	0.00121629
Bacteria; Bdellovibrionota; UBA1018; CAIPTA01; CAIPTA01; CAIPTA01	0.00121301
Bacteria; Bacteroidota; Bacteroidia; Cytophagales; Cyclobacteriaceae; ELB16-189	0.00120795
Bacteria; Pseudomonadota; Gammaproteobacteria; Enterobacterales_A; Alteromonadaceae; Alishewanella	0.00120435
Bacteria; Patescibacteria; Saccharimonadia; Saccharimonadales; JACDBH01; JACDBH01	0.00120073
Bacteria; Bacillota; Bacilli; Staphylococcales; Salinicoccaceae; Aliicoccus	0.00118959
Bacteria; Bacillota_A; Clostridia; Oscillospirales; CAG-382; UMGS1052	0.0011851
Bacteria; Bacillota_A; Clostridia; Oscillospirales; Oscillospiraceae; Marseille-P3106	0.00118108
Bacteria; Pseudomonadota; Alphaproteobacteria; Rhizobiales; Hyphomicrobiaceae; NA	0.00117341
Bacteria; Actinomycetota; Coriobacteriia; Coriobacteriales; Atopobiaceae; Lancefieldella	0.00116447
Bacteria; Bacillota_A; Clostridia; Oscillospirales; Oscillospiraceae; NSJ-51	0.00116249
Bacteria; Bacillota_A; Clostridia; Oscillospirales; Butyricicoccaceae; Pseudobutyricicoccus	0.00116032
Bacteria; Bacillota_A; Clostridia; Oscillospirales; Acutalibacteraceae; Hydrogeniiclostridium	0.00115313
Bacteria; Cyanobacteriota; Vampirovibrionia; Gastranaerophilales; Gastranaerophilaceae; UBA2883	0.00114341
Bacteria; Actinomycetota; Actinomycetia; Actinomycetales; Micrococcaceae; Arthrobacter	0.00114289
Bacteria; Bacillota_A; Clostridia; Oscillospirales; CAG-382; UMGS1387	0.00113474
Bacteria; Pseudomonadota; Alphaproteobacteria; Rickettsiales; Rickettsiaceae; GCA-2402195	0.00112949
Bacteria; Bacillota_A; Clostridia; Lachnospirales; Lachnospiraceae; Extibacter	0.00112175
Bacteria; Bacteroidota; Bacteroidia; Flavobacteriales; Weeksellaceae; Cloacibacterium	0.0011157
Bacteria; Pseudomonadota; Gammaproteobacteria; Burkholderiales; Burkholderiaceae_B; Limnohabitans	0.00110923
Bacteria; Pseudomonadota; Alphaproteobacteria; Rhodobacterales; Rhodobacteraceae; JAJDOD01	0.00110881
Bacteria; Pseudomonadota; Gammaproteobacteria; Burkholderiales; Burkholderiaceae; Duganella	0.001106
Bacteria; Actinomycetota; Thermoleophilia; Solirubrobacterales; 70-9; 67-14	0.00110422
Bacteria; Bacteroidota; Rhodothermia; Rhodothermales; BA12; BA12	0.00110201
Bacteria; Pseudomonadota; Gammaproteobacteria; Burkholderiales; Burkholderiaceae_B; Giesbergeria	0.00109755
Bacteria; Bacillota_A; Clostridia; Oscillospirales; CAG-272; QALR01	0.00108411
Bacteria; Bacillota_A; Clostridia; Lachnospirales; Lachnospiraceae; Lachnoanaerobaculum	0.00107929
Bacteria; Bacillota; Bacilli; Erysipelotrichales; Erysipelotrichaceae; Amedibacterium	0.00106126
Bacteria; Chloroflexota; Chloroflexia; Thermomicrobiales; CFX8; JAMLIA01	0.00105921
Bacteria; Bacteroidota; Bacteroidia; Flavobacteriales; Flavobacteriaceae; Xanthomarina	0.001058
Bacteria; Gemmatimonadota; Gemmatimonadetes; Gemmatimonadales; Gemmatimonadaceae; NA	0.00105551
Bacteria; Bacillota_A; Clostridia; Lachnospirales; Lachnospiraceae; Clostridium_R	0.00105255
Bacteria; Pseudomonadota; Alphaproteobacteria; Rhizobiales; Xanthobacteraceae; Bradyrhizobium	0.00105218
Bacteria; Bacillota_A; Clostridia; Oscillospirales; Ruminococcaceae; Ruminiclostridium_E	0.00104644
Bacteria; Bacteroidota; Bacteroidia; Bacteroidales; Prolixibacteraceae; JABMQB01	0.00103013
Bacteria; Pseudomonadota; Alphaproteobacteria; Rhizobiales; Kaistiaceae; Kaistia	0.00102613
Bacteria; Bacillota; Bacilli; ML615J-28; CAG-313; UMGS75	0.00102463
Bacteria; Actinomycetota; Thermoleophilia; Gaiellales; Gaiellaceae; NA	0.0010187
Bacteria; Bacillota_A; Clostridia; Monoglobales; Monoglobaceae; Ructibacterium	0.00101583
Bacteria; Actinomycetota; Acidimicrobiia; Acidimicrobiales; Microtrichaceae; NA	0.00101174
Bacteria; Pseudomonadota; Alphaproteobacteria; Rickettsiales; VGDC01; VGDC01	0.0010105
Bacteria; Actinomycetota; Acidimicrobiia; Acidimicrobiales; SZUA-35; JABDIY01	0.00100727
Bacteria; Bacillota_A; Clostridia; Oscillospirales; Oscillospiraceae; Pseudoflavonifractor_A	0.000991674
Bacteria; Bacteroidota; Bacteroidia; Chitinophagales; Chitinophagaceae; Puia	0.000988672
Bacteria; Pseudomonadota; Gammaproteobacteria; Nevskiales; Salinisphaeraceae; Salinisphaera	0.000980838
Bacteria; Bacillota_A; Clostridia; Christensenellales; UBA1242; UBA11490	0.000978681
Bacteria; Actinomycetota; Actinomycetia; Actinomycetales; Cellulomonadaceae; Sanguibacter	0.000973936
Bacteria; Actinomycetota; Coriobacteriia; Coriobacteriales; Eggerthellaceae; Eggerthella	0.000968364
Bacteria; Pseudomonadota; Gammaproteobacteria; Burkholderiales; Burkholderiaceae_C; Jezberella	0.00096435
Bacteria; Bacillota_A; Clostridia; Tissierellales; Tepidimicrobiaceae; DUNJ01	0.000961726
Bacteria; Desulfobacterota_F; Desulfuromonadia; Desulfuromonadales; NA; NA	0.000955119
Bacteria; Pseudomonadota; Alphaproteobacteria; Rhodobacterales; Rhodobacteraceae; Tabrizicola	0.000953012
Bacteria; Bacteroidota; Bacteroidia; Bacteroidales; Bacteroidaceae; UBA6398	0.000944177
Bacteria; Bacillota_A; Clostridia; Oscillospirales; Butyricicoccaceae; Agathobaculum	0.000935513
Bacteria; Actinomycetota; Actinomycetia; Propionibacteriales; Propionibacteriaceae; JAEZZG01	0.000932547
Bacteria; Fibrobacterota; Fibrobacteria; NA; NA; NA	0.000931039
Bacteria; Bacillota; Bacilli; Bacillales; DSM-18226; NA	0.000930357
Bacteria; Bacteroidota; Bacteroidia; Chitinophagales; NA; NA	0.000927373
Bacteria; Bacteroidota; Kapabacteria; Kapabacteriales; UBA961; UBA961	0.000926766
Bacteria; Pseudomonadota; Alphaproteobacteria; Acetobacterales; Acetobacteraceae; Acidibrevibacterium	0.000926557
Bacteria; Bacteroidota; Bacteroidia; Cytophagales; NA; NA	0.000923565
Bacteria; Bacillota_A; Clostridia; UBA1381; UBA1381; RQCD01	0.000915717
Bacteria; Bacteroidota; Bacteroidia; Bacteroidales; P3; HGM05376	0.000915111
Bacteria; Bacteroidota; Rhodothermia; NA; NA; NA	0.000914881
Bacteria; Actinomycetota; Thermoleophilia; Solirubrobacterales; Solirubrobacteraceae; Patulibacter	0.00091349
Bacteria; Actinomycetota; Thermoleophilia; Gaiellales; Gaiellaceae; 13-2-20CM-68-14	0.000906835
Bacteria; Bacillota_A; Clostridia; Oscillospirales; Ruminococcaceae; UMGS363	0.000900467
Bacteria; Pseudomonadota; Alphaproteobacteria; Acetobacterales; Acetobacteraceae; Belnapia	0.000897871
Bacteria; Chloroflexota; Anaerolineae; Aggregatilineales; Phototrophicaceae; CFX2	0.00089547
Bacteria; Actinomycetota; Actinomycetia; Actinomycetales; Actinomycetaceae; Gleimia	0.000895072
Bacteria; Bacillota_A; Clostridia; Lachnospirales; Lachnospiraceae; CAG-411	0.000894984
Bacteria; Pseudomonadota; Alphaproteobacteria; Rhizobiales; Methyloligellaceae; Methyloceanibacter	0.000884244
Bacteria; Actinomycetota; Coriobacteriia; Coriobacteriales; Eggerthellaceae; RUG013	0.000883778
Bacteria; Pseudomonadota; Alphaproteobacteria; Acetobacterales; Acetobacteraceae; Roseomonas	0.000869058
Bacteria; Actinomycetota; Acidimicrobiia; Acidimicrobiales; Ilumatobacteraceae; Casp-actino5	0.000868873
Bacteria; Actinomycetota; Acidimicrobiia; Acidimicrobiales; AC-14; CADDZP01	0.000865596
Bacteria; Bacillota_C; Negativicutes; Selenomonadales; Selenomonadaceae; Anaerovibrio	0.000863935
Bacteria; Bacteroidota; Bacteroidia; Cytophagales; Hymenobacteraceae; Solirubrum	0.00086135
Bacteria; Pseudomonadota; Alphaproteobacteria; Rhizobiales; Methylopilaceae; Terrihabitans	0.000856127
Bacteria; Spirochaetota; GWE2-31-10; GWE2-31-10; GWE2-31-10; RGIG8597	0.000851216
Bacteria; Bacteroidota; Bacteroidia; Flavobacteriales; Weeksellaceae; JAFAGO01	0.000850035
Bacteria; Bacillota; Bacilli; Erysipelotrichales; Erysipelotrichaceae; Absicoccus	0.000849712
Bacteria; Bacillota_A; Clostridia; Saccharofermentanales; Saccharofermentanaceae; Saccharofermentans	0.00084269
Bacteria; Bacillota; Bacilli; Erysipelotrichales; Erysipelotrichaceae; Erysipelothrix	0.000842473
Bacteria; Patescibacteria; Saccharimonadia; Saccharimonadales; Saccharimonadaceae; Saccharimonas	0.000841008
Bacteria; Pseudomonadota; Alphaproteobacteria; Rhodospirillales_A; UXAT02; SSA4	0.0008396
Bacteria; Fibrobacterota; Fibrobacteria; Fibrobacterales; Fibrobacteraceae; NA	0.000835174
Bacteria; Chloroflexota; Anaerolineae; Anaerolineales; NA; NA	0.000832292
Bacteria; Bacillota_A; Clostridia; Lachnospirales; Lachnospiraceae; Anaerobutyricum	0.000828001
Bacteria; Actinomycetota; Actinomycetia; Mycobacteriales; Pseudonocardiaceae; Saccharopolyspora	0.000826483
Bacteria; Bacillota_C; Negativicutes; Acidaminococcales; Acidaminococcaceae; Phascolarctobacterium_A	0.000825411
Bacteria; Pseudomonadota; Alphaproteobacteria; RF32; CAG-239; CAZU01	0.000825179
Bacteria; Actinomycetota; Acidimicrobiia; Acidimicrobiales; Microtrichaceae; Microthrix	0.000825058
Bacteria; Bacillota_A; Clostridia; Clostridiales; Clostridiaceae; Clostridium_J	0.000824001
Bacteria; Cyanobacteriota; Vampirovibrionia; Gastranaerophilales; Gastranaerophilaceae; Spyradomonas	0.000823606
Bacteria; Bacillota_A; Clostridia; Lachnospirales; Cellulosilyticaceae; NA	0.000817729
Bacteria; Pseudomonadota; Gammaproteobacteria; Burkholderiales; Burkholderiaceae_C; Pigmentiphaga	0.000817158
Bacteria; Bacillota; Bacilli; Erysipelotrichales; Coprobacillaceae; NA	0.000816238
Bacteria; Pseudomonadota; Gammaproteobacteria; Xanthomonadales; Xanthomonadaceae; Xanthomonas	0.00081562
Bacteria; Pseudomonadota; Alphaproteobacteria; Rs-D84; Rs-D84; Enterousia	0.000794704
Bacteria; Pseudomonadota; Gammaproteobacteria; Burkholderiales; Neisseriaceae; Vitreoscilla	0.000784784
Bacteria; Bacillota_A; Clostridia; TANB77; UBA1234; HGM13618	0.00078189
Bacteria; Pseudomonadota; Alphaproteobacteria; Rhizobiales; Hyphomicrobiaceae; Hyphomicrobium_A	0.000777002
Bacteria; Pseudomonadota; Gammaproteobacteria; Pseudomonadales; Cellvibrionaceae; Cellvibrio	0.000774948
Bacteria; Chloroflexota; Anaerolineae; Aggregatilineales; Phototrophicaceae; OLB15	0.000773865
Bacteria; Bacillota_A; Clostridia; Christensenellales; Borkfalkiaceae; Scatosoma	0.000772742
Bacteria; Pseudomonadota; Gammaproteobacteria; Legionellales; Legionellaceae; Legionella	0.00077123
Bacteria; Bacillota_A; Clostridia; Oscillospirales; Acutalibacteraceae; Caproicibacterium	0.000770612
Bacteria; Patescibacteria; ABY1; BM507; UBA12465; UBA12465	0.000769111
Bacteria; Actinomycetota; Acidimicrobiia; Acidimicrobiales; JAAYBP01; JAFBAD01	0.000768478
Bacteria; Planctomycetota; Planctomycetia; NA; NA; NA	0.000768259
Bacteria; Bacillota_A; Clostridia; UMGS1883; UMGS1883; UMGS1883	0.000765665
Bacteria; Gemmatimonadota; Gemmatimonadetes; Gemmatimonadales; Gemmatimonadaceae; SCN-70-22	0.000765046
Bacteria; Acidobacteriota; Blastocatellia; Pyrinomonadales; Pyrinomonadaceae; NA	0.000764649
Bacteria; Actinomycetota; Actinomycetia; Propionibacteriales; Propionibacteriaceae; Raineyella	0.000762
Bacteria; Bacillota_A; Clostridia; Lachnospirales; Lachnospiraceae; Lachnospira	0.00076081
Bacteria; Pseudomonadota; Gammaproteobacteria; Burkholderiales; Burkholderiaceae; Limnobacter	0.000758261
Bacteria; Pseudomonadota; Gammaproteobacteria; Cardiobacteriales; Cardiobacteriaceae; Suttonella	0.000757118
Bacteria; Bacillota_A; Clostridia; Oscillospirales; CAG-382; UBA1752	0.000756821
Bacteria; Bacillota; Bacilli; Acholeplasmatales; Acholeplasmataceae; UBA2284	0.000755349
Bacteria; Pseudomonadota; Gammaproteobacteria; Burkholderiales; Burkholderiaceae_B; CAIKUF01	0.000744874
Bacteria; Bacteroidota; Bacteroidia; Chitinophagales; Saprospiraceae; SLDF01	0.000738836
Bacteria; Pseudomonadota; Alphaproteobacteria; Rhizobiales; Rhizobiaceae; Jiella	0.000736859
Bacteria; Bacillota_A; Clostridia; Lachnospirales; Lachnospiraceae; CAG-303	0.000735544
Bacteria; Pseudomonadota; Gammaproteobacteria; Pseudomonadales; Oleiphilaceae; Marinobacter	0.000735266
Bacteria; Bacteroidota; Bacteroidia; Bacteroidales; Lentimicrobiaceae; Lentimicrobium	0.000730339
Bacteria; Bacillota_A; Clostridia; Saccharofermentanales; DTU023; DTU032	0.000728153
Bacteria; Bacillota_A; Clostridia; Oscillospirales; Ruminococcaceae; Harryflintia	0.000727817
Bacteria; Pseudomonadota; Gammaproteobacteria; Enterobacterales; Enterobacteriaceae; Citrobacter	0.000724922
Bacteria; Fusobacteriota; Fusobacteriia; Fusobacteriales; Fusobacteriaceae; NA	0.000722016
Bacteria; Bacillota_A; Clostridia; Lachnospirales; Lachnospiraceae; CAG-632	0.000718897
Bacteria; Bacillota_A; Clostridia; Christensenellales; CAG-74; RUG563	0.000717637
Bacteria; Pseudomonadota; Gammaproteobacteria; Pseudomonadales; DSM-6294; Venatoribacter	0.000717396
Bacteria; Bacteroidota; Kapabacteria; Kapabacteriales; UBA2268; PGYR01	0.000715288
Bacteria; Bacteroidota; Bacteroidia; Chitinophagales; Chitinophagaceae; Hanamia	0.000709919
Bacteria; Fusobacteriota; Fusobacteriia; Fusobacteriales; Leptotrichiaceae; Pseudoleptotrichia	0.000709875
Bacteria; Bacteroidota; Bacteroidia; Bacteroidales; UBA12077; UBA12077	0.000707497
Bacteria; Pseudomonadota; Alphaproteobacteria; Rhizobiales; Afifellaceae; Propylenella	0.000706849
Bacteria; Actinomycetota; Actinomycetia; Nanopelagicales; UBA12327; AcAMD-2	0.000691564
Bacteria; Actinomycetota; Thermoleophilia; Solirubrobacterales; Solirubrobacteraceae; NA	0.000688626
Bacteria; Pseudomonadota; Gammaproteobacteria; Burkholderiales; Burkholderiaceae_C; Pusillimonas_D	0.000687305
Bacteria; Pseudomonadota; Gammaproteobacteria; Nevskiales; Nevskiaceae; Polycyclovorans	0.000686705
Bacteria; Pseudomonadota; Gammaproteobacteria; Burkholderiales; Neisseriaceae; Snodgrassella	0.000679161
Bacteria; Bacteroidota; Bacteroidia; Cytophagales; Spirosomaceae; Persicitalea	0.000677803
Bacteria; Acidobacteriota; Blastocatellia; Pyrinomonadales; Pyrinomonadaceae; JAFDVJ01	0.000676451
Bacteria; Bacillota_A; Clostridia; Oscillospirales; Oscillospiraceae; JAMPGF01	0.00067433
Bacteria; Bacteroidota; Bacteroidia; Cytophagales; 172606-1; Rhodocytophaga	0.000665904
Bacteria; Pseudomonadota; Gammaproteobacteria; Pseudomonadales; Porticoccaceae; BRH-c0	0.000663256
Bacteria; Chloroflexota; Anaerolineae; Promineofilales; Promineofilaceae; Promineofilum	0.000662544
Bacteria; Pseudomonadota; Gammaproteobacteria; Burkholderiales; Methylophilaceae; Methylophilus	0.000662206
Bacteria; Bacillota; Bacilli; Acholeplasmatales; UBA5453; Acholeplasma_C	0.000650419
Bacteria; Cyanobacteriota; Sericytochromatia; UBA7694; UBA7694; GCA-2770975	0.000646893
Bacteria; Actinomycetota; Actinomycetia; Mycobacteriales; Micromonosporaceae; NA	0.000644323
Bacteria; Patescibacteria; JAEDAM01; BD1-5; UBA6164; NA	0.00064336
Bacteria; Bacillota_A; Clostridia; Tissierellales; Peptoniphilaceae; Peptoniphilus_A	0.000625473
Bacteria; Hydrogenedentota; Hydrogenedentia; Hydrogenedentiales; CAITNO01; NA	0.000623578
Bacteria; Armatimonadota; Chthonomonadetes; Chthonomonadales; CAJBBX01; JAAYVH01	0.000622818
Bacteria; Bacteroidota; Bacteroidia; Cytophagales; Cyclobacteriaceae; UBA4465	0.000622383
Bacteria; Chloroflexota; Anaerolineae; Caldilineales; Caldilineaceae; JAHBVH01	0.00061778
Bacteria; Actinomycetota; Actinomycetia; Propionibacteriales; Nocardioidaceae; SCSIO-66511	0.000617066
Bacteria; Pseudomonadota; Alphaproteobacteria; Rhodobacterales; Rhodobacteraceae; Pararhodobacter	0.000616607
Bacteria; Bacillota; Bacilli; Erysipelotrichales; Erysipelotrichaceae; RUG521	0.000616202
Bacteria; Pseudomonadota; Gammaproteobacteria; Burkholderiales; Burkholderiaceae_B; Comamonas_C	0.000612218
Bacteria; Pseudomonadota; Gammaproteobacteria; Steroidobacterales; Steroidobacteraceae; JAIBJL01	0.000610279
Bacteria; Bacteroidota; Bacteroidia; Flavobacteriales; Weeksellaceae; Soonwooa	0.000608401
Bacteria; Pseudomonadota; Alphaproteobacteria; Rhodobacterales; Rhodobacteraceae; Amaricoccus	0.000605863
Bacteria; Patescibacteria; Saccharimonadia; Saccharimonadales; Nanosyncoccaceae; Nanosyncoccus	0.000603812
Bacteria; Bacteroidota; Bacteroidia; Cytophagales; Cyclobacteriaceae; Cesiribacter	0.000600893
Bacteria; Pseudomonadota; Gammaproteobacteria; Burkholderiales; Burkholderiaceae; Oxalobacter	0.000600252
Bacteria; Bacillota; Bacilli; ML615J-28; CAG-698; NA	0.000593036
Bacteria; Pseudomonadota; Alphaproteobacteria; Rhizobiales; Rhizobiaceae; Shinella	0.000592717
Bacteria; Bacillota; Bacilli; RFN20; CAG-826; UBA1361	0.000592137
Bacteria; Bacillota_A; Clostridia; Oscillospirales; Oscillospiraceae; CAJOIG01	0.000585801
Bacteria; Acidobacteriota; Blastocatellia; Pyrinomonadales; Pyrinomonadaceae; PSRF01	0.000585604
Bacteria; Actinomycetota; Actinomycetia; Actinomycetales; Cellulomonadaceae; Xylanimonas	0.000585566
Bacteria; Bacteroidota; Rhodothermia; Rhodothermales; NA; NA	0.000583439
Bacteria; Pseudomonadota; Alphaproteobacteria; Rhizobiales; Devosiaceae; Devosia_A	0.00058313
Bacteria; Bacillota_A; Clostridia; Lachnospirales; Bianqueaceae; Faecimorpha	0.000582866
Bacteria; Bacteroidota; Bacteroidia; Flavobacteriales; Crocinitomicaceae; Taishania	0.000579778
Bacteria; Bdellovibrionota; Oligoflexia; Oligoflexales; Oligoflexaceae; Pseudobacteriovorax	0.000578186
Bacteria; Bacillota_A; Clostridia; Lachnospirales; Lachnospiraceae; Dorea	0.000577708
Bacteria; Bacillota; Bacilli; Lactobacillales; NA; NA	0.00057709
Bacteria; Pseudomonadota; Gammaproteobacteria; Burkholderiales; Rhodocyclaceae; Thauera_A	0.00057675
Bacteria; Cyanobacteriota; Cyanobacteriia; Phormidesmiales; Phormidesmiaceae; Nodosilinea	0.000575378
Bacteria; Patescibacteria; JAEDAM01; Absconditabacterales; Absconditicoccaceae; Aalborg-AAW-1	0.000575175
Bacteria; Planctomycetota; Phycisphaerae; Tepidisphaerales; Tepidisphaeraceae; JADLCB01	0.000572415
Bacteria; Pseudomonadota; Gammaproteobacteria; Enterobacterales_A; Alteromonadaceae; NA	0.000572298
Bacteria; Actinomycetota; Actinomycetia; Actinomycetales; Dermatophilaceae; Pedococcus	0.000570866
Bacteria; Bacillota_A; Clostridia; Christensenellales; QALW01; UMGS1322	0.000568991
Bacteria; Actinomycetota; Actinomycetia; Propionibacteriales; Nocardioidaceae; Marmoricola_A	0.000567655
Bacteria; Bacillota_A; Clostridia; Lachnospirales; Lachnospiraceae; UBA2882	0.000565838
Bacteria; Chloroflexota; Chloroflexia; Chloroflexales; Chloroflexaceae; NA	0.00056505
Bacteria; Pseudomonadota; Gammaproteobacteria; Pseudomonadales; Halomonadaceae; Marinospirillum	0.000564987
Bacteria; Bacteroidota; Bacteroidia; Cytophagales; Hymenobacteraceae; Botryobacter_A	0.000563968
Bacteria; Planctomycetota; Phycisphaerae; Tepidisphaerales; Tepidisphaeraceae; UBA1161	0.000561414
Bacteria; Pseudomonadota; Alphaproteobacteria; Sphingomonadales; Sphingomonadaceae; Parasphingorhabdus	0.000561227
Bacteria; Pseudomonadota; Gammaproteobacteria; Burkholderiales; Burkholderiaceae; SYFN01	0.00056096
Bacteria; Bacillota_A; Clostridia; Christensenellales; CAG-74; RUG740	0.000555824
Bacteria; Pseudomonadota; Gammaproteobacteria; Nitrosococcales; Methylophagaceae; Methylophaga	0.000552897
Bacteria; Bacteroidota; Bacteroidia; Bacteroidales; Marinifilaceae; Odoribacter	0.000547622
Bacteria; Acidobacteriota; Thermoanaerobaculia; Gp7-AA8; Gp7-AA8; JADGNZ01	0.000541063
Bacteria; Pseudomonadota; Gammaproteobacteria; Xanthomonadales; Xanthomonadaceae; Chiayiivirga	0.000540123
Bacteria; Bdellovibrionota; Oligoflexia; Silvanigrellales; Silvanigrellaceae; RFOM01	0.000539601
Bacteria; Pseudomonadota; Gammaproteobacteria; Pseudomonadales; Halomonadaceae; Kushneria	0.000534868
Bacteria; Actinomycetota; Actinomycetia; Mycobacteriales; Mycobacteriaceae; Williamsia	0.000531458
Bacteria; Verrucomicrobiota; Verrucomicrobiae; Verrucomicrobiales; Akkermansiaceae; Luteolibacter	0.000530806
Bacteria; Verrucomicrobiota; Verrucomicrobiae; Opitutales; UBA3534; UBA3534	0.000529827
Bacteria; Pseudomonadota; Gammaproteobacteria; Burkholderiales; Burkholderiaceae_A; NA	0.000524453
Bacteria; Bacteroidota; Bacteroidia; Sphingobacteriales; Sphingobacteriaceae; Arcticibacter	0.000521552
Bacteria; Pseudomonadota; Gammaproteobacteria; Enterobacterales_A; Pasteurellaceae; Gallibacterium	0.00052046
Bacteria; Bacillota; Bacilli; Erysipelotrichales; Coprobacillaceae; Catenibacterium	0.000519989
Bacteria; Actinomycetota; Actinomycetia; Mycobacteriales; Antricoccaceae; NA	0.000518508
Bacteria; Dependentiae; Babeliae; Babeliales; Babeliaceae; BOG-1370	0.000518014
Bacteria; Patescibacteria; Saccharimonadia; Saccharimonadales; UBA1547; UBA1547	0.000517722
Bacteria; Pseudomonadota; Gammaproteobacteria; Burkholderiales; Burkholderiaceae; Herminiimonas	0.000516841
Bacteria; Bacteroidota; Bacteroidia; Bacteroidales; Bacteroidaceae; UBA1189	0.000515426
Bacteria; Pseudomonadota; Gammaproteobacteria; Burkholderiales; Burkholderiaceae_B; CAIKVZ01	0.000507851
Bacteria; Actinomycetota; Acidimicrobiia; Acidimicrobiales; Microtrichaceae; JAFAFZ01	0.000507209
Bacteria; Bacillota_A; Clostridia; Lachnospirales; Lachnospiraceae; NC2004	0.000502033
Bacteria; Actinomycetota; Thermoleophilia; Solirubrobacterales; Solirubrobacteraceae; SYBY01	0.000499474
Bacteria; Bacillota_A; Clostridia; Oscillospirales; CAG-272; UBA1740	0.00049876
Bacteria; Pseudomonadota; Gammaproteobacteria; Burkholderiales; Nitrosomonadaceae; Nitrosospira	0.000495971
Bacteria; Actinomycetota; Coriobacteriia; Coriobacteriales; Eggerthellaceae; NA	0.000495903
Bacteria; Pseudomonadota; Gammaproteobacteria; Enterobacterales_A; Pasteurellaceae; Basfia_A	0.000493798
Bacteria; Bacteroidota; Bacteroidia; Bacteroidales; Tannerellaceae; Massilibacteroides	0.000493417
Bacteria; Pseudomonadota; Alphaproteobacteria; Rhodobacterales; Rhodobacteraceae; Shimia	0.00048988
Bacteria; Bacteroidota; Bacteroidia; AKYH767; B-17BO; UBA2475	0.000489181
Bacteria; Actinomycetota; Actinomycetia; Propionibacteriales; Propionibacteriaceae; Aestuariimicrobium	0.000488184
Bacteria; Bacillota_A; Clostridia; Oscillospirales; Oscillospiraceae; Instestinimonas_A	0.000487811
Bacteria; Pseudomonadota; Gammaproteobacteria; Pseudomonadales; Moraxellaceae; Moraxella_A	0.000487451
Bacteria; Bacteroidota; Bacteroidia; Cytophagales; Spirosomaceae; Rhabdobacter	0.000486032
Bacteria; Planctomycetota; Planctomycetia; Pirellulales; Lacipirellulaceae; NA	0.000480486
Bacteria; Bacillota_A; Clostridia; Lachnospirales; Lachnospiraceae; Limivivens	0.000476054
Bacteria; Bacteroidota; Bacteroidia; Bacteroidales; Paludibacteraceae; UBA1181	0.000475866
Bacteria; Pseudomonadota; Gammaproteobacteria; Burkholderiales; Burkholderiaceae_A; Duodenibacillus	0.000475029
Bacteria; Actinomycetota; Actinomycetia; Mycobacteriales; Mycobacteriaceae; Williamsia_A	0.000474791
Bacteria; Pseudomonadota; Alphaproteobacteria; RF32; UBA3637; UBA3637	0.000474117
Bacteria; Patescibacteria; Saccharimonadia; Saccharimonadales; HK-STAS-PATE-42; HK-STAS-PATE-42	0.00046929
Bacteria; Pseudomonadota; Alphaproteobacteria; UBA1280; UBA6156; UBA6156	0.000467737
Bacteria; Bacillota; Bacilli; Bacillales; DSM-18226; Neobacillus	0.000467018
Bacteria; Cyanobacteriota; Vampirovibrionia; Gastranaerophilales; Gastranaerophilaceae; Stercorousia	0.000465414
Bacteria; Pseudomonadota; Gammaproteobacteria; Burkholderiales; Methylophilaceae; NA	0.000465331
Bacteria; Bacillota; Bacilli; Lactobacillales; Enterococcaceae; Enterococcus_D	0.000463445
Bacteria; Pseudomonadota; Gammaproteobacteria; Burkholderiales; SG8-39; 2-12-FULL-64-23	0.000462745
Bacteria; Pseudomonadota; Gammaproteobacteria; Burkholderiales; Thiobacillaceae; JANWZL01	0.000460431
Bacteria; Chloroflexota; Anaerolineae; NA; NA; NA	0.000457994
Bacteria; Bacillota; Bacilli; Erysipelotrichales; Erysipelotrichaceae; UBA2227	0.000457388
Bacteria; Bacillota_C; Negativicutes; Acidaminococcales; Acidaminococcaceae; NA	0.000456695
Bacteria; Bacillota; Bacilli; Paenibacillales; Paenibacillaceae; Cohnella	0.000455958
Bacteria; Bdellovibrionota; Oligoflexia; Oligoflexales; RGVZ01; CAMAXT01	0.000455729
Bacteria; Bacteroidota; Bacteroidia; CAILMK01; CAILMK01; CAILMK01	0.000454047
Bacteria; Bacillota_A; Clostridia; Oscillospirales; Acutalibacteraceae; RGIG1959	0.000450571
Bacteria; Actinomycetota; Actinomycetia; Actinomycetales; Micrococcaceae; Arthrobacter_B	0.000449094
Bacteria; Pseudomonadota; Gammaproteobacteria; Enterobacterales; Enterobacteriaceae; Pantoea	0.000448924
Bacteria; Bacteroidota; Bacteroidia; Bacteroidales; Barnesiellaceae; Barnesiella_A	0.000446113
Bacteria; Planctomycetota; Phycisphaerae; Phycisphaerales; NA; NA	0.000444255
Bacteria; Pseudomonadota; Gammaproteobacteria; Pseudomonadales; Porticoccaceae; NA	0.000443307
Bacteria; Bacillota; Bacilli; Acholeplasmatales; Acholeplasmataceae; Mariniplasma	0.000442661
Bacteria; Bacillota_A; Clostridia; Oscillospirales; Oscillospiraceae; Pseudoflavonifractor	0.000442638
Bacteria; Pseudomonadota; Gammaproteobacteria; Burkholderiales; Burkholderiaceae; Noviherbaspirillum	0.000439371
Bacteria; Spirochaetota; Spirochaetia; Sphaerochaetales; Sphaerochaetaceae; RUG023	0.000439194
Bacteria; Pseudomonadota; Alphaproteobacteria; Acetobacterales; Acetobacteraceae; Falsiroseomonas	0.000439021
Bacteria; Bacillota_A; Clostridia; Oscillospirales; CAG-272; Flemingibacterium	0.00043348
Bacteria; Pseudomonadota; Gammaproteobacteria; Enterobacterales_A; Succinivibrionaceae; WG-1	0.000433368
Bacteria; Patescibacteria; Saccharimonadia; Saccharimonadales; DTSZ01; DTSZ01	0.000431578
Bacteria; Pseudomonadota; Gammaproteobacteria; Burkholderiales; Burkholderiaceae_B; Acidovorax_C	0.000431138
Bacteria; Bacillota; Bacilli; Tumebacillales; Tumebacillaceae; Tumebacillus_A	0.000430087
Bacteria; Acidobacteriota; Terriglobia; Bryobacterales; Bryobacteraceae; Solibacter	0.000429106
Bacteria; Pseudomonadota; Alphaproteobacteria; Paracaedibacterales; CAIULA01; Finniella	0.000428725
Bacteria; Bacillota_A; Clostridia; Lachnospirales; Lachnospiraceae; UBA1712	0.000424326
Bacteria; Pseudomonadota; Alphaproteobacteria; Rickettsiales; UBA1997; CALXSC01	0.000423855
Bacteria; Pseudomonadota; Gammaproteobacteria; Enterobacterales; Enterobacteriaceae; Klebsiella	0.000423396
Bacteria; Eremiobacterota; Xenobia; Xenobiales; JADMJV01; JADMJV01	0.000420539
Bacteria; Bacillota_A; Clostridia; Oscillospirales; CAG-272; CAG-272	0.000418506
Bacteria; Actinomycetota; Actinomycetia; Mycobacteriales; Geodermatophilaceae; Modestobacter	0.00041762
Bacteria; Actinomycetota; Thermoleophilia; Solirubrobacterales; NA; NA	0.000416667
Bacteria; Pseudomonadota; Gammaproteobacteria; Xanthomonadales; Xanthomonadaceae; VRTS01	0.000416422
Bacteria; Bacillota_A; Clostridia; Lachnospirales; Lachnospiraceae; Scatomonas	0.000416096
Bacteria; Pseudomonadota; Gammaproteobacteria; Steroidobacterales; Steroidobacteraceae; CADEED01	0.000416064
Bacteria; Bacillota; Bacilli; RFN20; CAG-826; RUG131	0.000414378
Bacteria; Bacillota_A; Clostridia; Tissierellales; Peptoniphilaceae; Mediannikoviicoccus	0.000412373
Bacteria; Bacillota; Bacilli; Acholeplasmatales; NA; NA	0.000411221
Bacteria; Myxococcota; Bradymonadia; REDH01; REDH01; NA	0.000410714
Bacteria; Patescibacteria; Saccharimonadia; Saccharimonadales; UBA7683; JACKGS01	0.000409633
Bacteria; Bacillota_A; Clostridia; Tissierellales; Peptoniphilaceae; JAEZWM01	0.000408802
Bacteria; Actinomycetota; Coriobacteriia; Coriobacteriales; QAMH01; QAMH01	0.000403978
Bacteria; Bacillota; Bacilli; Acholeplasmatales; Anaeroplasmataceae; Anaeroplasma	0.00040181
Bacteria; Planctomycetota; Planctomycetia; Pirellulales; Pirellulaceae; Rhodopirellula	0.000396923
Bacteria; Patescibacteria; JAEDAM01; Absconditabacterales; Absconditicoccaceae; JAGOPC01	0.000396593
Bacteria; Bacillota_A; Clostridia; Christensenellales; UBA1242; UBA6345	0.00039411
Bacteria; Chloroflexota; Chloroflexia; Chloroflexales; Herpetosiphonaceae; LB3-1	0.000393457
Bacteria; Spirochaetota; Spirochaetia; Treponematales; Treponemataceae; Treponema_F	0.000386666
Bacteria; Bacillota; Bacilli; RFN20; CAG-631; Caccosoma	0.000383298
Bacteria; Gemmatimonadota; Gemmatimonadetes; Gemmatimonadales; Gemmatimonadaceae; Gemmatimonas	0.000381876
Bacteria; Pseudomonadota; Gammaproteobacteria; Enterobacterales; Enterobacteriaceae; Enterobacter_A	0.000381282
Bacteria; Bacillota_A; Clostridia; Oscillospirales; QAKW01; QAKW01	0.00038094
Bacteria; Pseudomonadota; Gammaproteobacteria; Burkholderiales; Methylophilaceae; Methylopumilus_A	0.000380796
Bacteria; Verrucomicrobiota; Lentisphaeria; Victivallales; UBA1829; UBA11452	0.000377677
Bacteria; Cyanobacteriota; Cyanobacteriia; Cyanobacteriales; Microcoleaceae; Planktothrix	0.000372454
Bacteria; Bacteroidota; Bacteroidia; Cytophagales; Cyclobacteriaceae; Chryseolinea	0.000371099
Bacteria; Bacillota_A; Clostridia; TANB77; CAG-508; UMGS1864	0.000370695
Bacteria; Bacteroidota; Bacteroidia; Bacteroidales; Porphyromonadaceae; NA	0.000367132
Bacteria; Bacillota_A; Clostridia; Christensenellales; UMGS416; Parachristensenella	0.000365683
Bacteria; Pseudomonadota; Gammaproteobacteria; Burkholderiales; Burkholderiaceae_B; Melaminivora_A	0.000364168
Bacteria; Actinomycetota; Actinomycetia; Actinomycetales; Microbacteriaceae; Terrimesophilobacter	0.000363745
Bacteria; Pseudomonadota; Gammaproteobacteria; Xanthomonadales; Xanthomonadaceae; Luteimonas_B	0.000360205
Bacteria; Gemmatimonadota; Gemmatimonadetes; Gemmatimonadales; GWC2-71-9; JACDDX01	0.000359799
Bacteria; Bacteroidota; Bacteroidia; Flavobacteriales; Crocinitomicaceae; M0103	0.000358871
Bacteria; Pseudomonadota; Alphaproteobacteria; Rhizobiales; Beijerinckiaceae; 28-YEA-48	0.000357351
Bacteria; Actinomycetota; Acidimicrobiia; Acidimicrobiales; JAAYBP01; JAAZBK01	0.00035706
Bacteria; Bacillota_A; Clostridia; Peptostreptococcales; Anaerovoracaceae; RUG754	0.000355665
Bacteria; Gemmatimonadota; Gemmatimonadetes; Gemmatimonadales; Gemmatimonadaceae; AG11	0.000355347
Bacteria; Bacillota_A; Clostridia; Lachnospirales; Lachnospiraceae; Muricomes	0.000353892
Bacteria; Actinomycetota; Thermoleophilia; Solirubrobacterales; Solirubrobacteraceae; JAGIBJ01	0.00035306
Bacteria; Bacteroidota; Bacteroidia; Bacteroidales; Paludibacteraceae; UBA1723	0.000352965
Bacteria; Pseudomonadota; Alphaproteobacteria; Rhizobiales; Aestuariivirgaceae; Aestuariivirga	0.000352692
Bacteria; Bacillota_A; Clostridia; UBA1381; UBA1381; Ornithomonoglobus	0.000352242
Bacteria; Bacteroidota; Bacteroidia; Bacteroidales; Bacteroidaceae; Phocaeicola_A	0.000350657
Bacteria; Actinomycetota; Actinomycetia; Actinomycetales; Actinomycetaceae; JB111	0.000349021
Bacteria; Bacillota_A; Clostridia; Oscillospirales; Ruminococcaceae; Bittarella	0.000347733
Bacteria; Bacteroidota; Bacteroidia; Bacteroidales; G3-4614; Caccoplasma	0.000346637
Bacteria; Bacillota; Bacilli; Lactobacillales; Aerococcaceae; Ruoffia	0.000343547
Bacteria; Actinomycetota; Actinomycetia; Actinomycetales; Beutenbergiaceae; Pseudactinotalea	0.000343407
Bacteria; Bacteroidota; Bacteroidia; Flavobacteriales; Vicingaceae; BRH-c54	0.000342737
Bacteria; Myxococcota; Polyangia; Polyangiales; Polyangiaceae; JAEZYZ01	0.000342022
Bacteria; Verrucomicrobiota; Verrucomicrobiae; Opitutales; Verruco-01; JAFIGE01	0.000341756
Bacteria; Patescibacteria; ABY1; NA; NA; NA	0.00034159
Bacteria; Pseudomonadota; Gammaproteobacteria; Legionellales; Legionellaceae; DDPF01	0.000341157
Bacteria; Pseudomonadota; Alphaproteobacteria; Rhizobiales; Hyphomicrobiaceae; Hyphomicrobium_C	0.000341081
Bacteria; Pseudomonadota; Alphaproteobacteria; Rhodobacterales; Rhodobacteraceae; JAJEFO01	0.00033978
Bacteria; Bacillota; Bacilli; Erysipelotrichales; Erysipelotrichaceae; UBA636	0.000339006
Bacteria; Bacillota; Bacilli; ML615J-28; CAG-698; CAG-698	0.000338777
Bacteria; Bacillota; Bacilli; Bacillales; Planococcaceae; Sporosarcina	0.000337844
Bacteria; Bacillota; Bacilli; Erysipelotrichales; Erysipelotrichaceae; Floccifex	0.000336267
Bacteria; Chloroflexota; Anaerolineae; Ardenticatenales; Ardenticatenaceae; JACKAZ01	0.000334265
Bacteria; Actinomycetota; Actinomycetia; Actinomycetales; Quadrisphaeraceae; Quadrisphaera	0.000333183
Bacteria; Bacillota_A; Clostridia; Monoglobales; NA; NA	0.000331879
Bacteria; Bacteroidota; Bacteroidia; Bacteroidales; Paludibacteraceae; JAAYPI01	0.000331786
Bacteria; Actinomycetota; Actinomycetia; Propionibacteriales; Nocardioidaceae; Nocardioides_A	0.000331503
Bacteria; Bacillota; Bacilli; Paenibacillales; Paenibacillaceae; NA	0.000331002
Bacteria; Bacillota_A; Clostridia; Lachnospirales; Lachnospiraceae; CAG-510	0.00033022
Bacteria; Pseudomonadota; Alphaproteobacteria; Rhizobiales; Rhizobiaceae; Ochrobactrum	0.000330079
Bacteria; Actinomycetota; Actinomycetia; Actinomycetales; Cellulomonadaceae; Cellulosimicrobium	0.000329685
Bacteria; Actinomycetota; Actinomycetia; Mycobacteriales; Geodermatophilaceae; NA	0.000327745
Bacteria; Pseudomonadota; Gammaproteobacteria; Burkholderiales; JAEUOS01; JAEUOS01	0.000326959
Bacteria; Myxococcota; UBA796; UBA796; SXON01; CAJBVW01	0.0003264
Bacteria; Deinococcota; Deinococci; Deinococcales; Thermaceae; Meiothermus	0.000326319
Bacteria; Bacillota; Bacilli; Aneurinibacillales; RAOX-1; Ammoniphilus_A	0.000326054
Bacteria; Actinomycetota; Actinomycetia; Streptosporangiales; Streptosporangiaceae; Palsa-504	0.00032467
Bacteria; Bacillota; Bacilli; ML615J-28; CAG-313; UBA1737	0.000323261
Bacteria; Pseudomonadota; Alphaproteobacteria; Micropepsales; Micropepsaceae; Rhizomicrobium	0.000323022
Bacteria; Planctomycetota; Planctomycetia; Pirellulales; Lacipirellulaceae; Aeoliella	0.000320918
Bacteria; Bacillota; Bacilli; Acholeplasmatales; Acholeplasmataceae; DUPY01	0.00032059
Bacteria; Pseudomonadota; Alphaproteobacteria; RF32; CAG-977; CAG-977	0.000320467
Bacteria; Bacillota_A; Clostridia; Oscillospirales; Ruminococcaceae; Fumia	0.000318732
Bacteria; Bacteroidota; Bacteroidia; Bacteroidales; UBA1715; WQTX01	0.000318065
Bacteria; Pseudomonadota; Alphaproteobacteria; Rhizobiales; Xanthobacteraceae; Ga0077548	0.000317431
Bacteria; Pseudomonadota; Gammaproteobacteria; Xanthomonadales; Rhodanobacteraceae; NA	0.000316438
Bacteria; Pseudomonadota; Alphaproteobacteria; Rhizobiales; Xanthobacteraceae; Pseudolabrys	0.000315624
Bacteria; Eremiobacterota; Xenobia; Xenobiales; NA; NA	0.000315582
Bacteria; Actinomycetota; Acidimicrobiia; Acidimicrobiales; UBA8139; F1-20-MAGs160	0.000315085
Bacteria; Bacteroidota; Bacteroidia; Cytophagales; Cyclobacteriaceae; Pleomorphovibrio	0.00031268
Bacteria; Bacillota_A; Clostridia; Christensenellales; Christensenellaceae; QANA01	0.000309817
Bacteria; Chloroflexota; Chloroflexia; Thermomicrobiales; UBA6265; JACCXM01	0.000308272
Bacteria; Bacteroidota; Bacteroidia; Chitinophagales; Saprospiraceae; UBA6168	0.000308003
Bacteria; Pseudomonadota; Alphaproteobacteria; Rhizobiales; Xanthobacteraceae; Pseudorhodoplanes	0.000306228
Bacteria; Pseudomonadota; Alphaproteobacteria; RF32; CAG-239; CAAFZY01	0.000306174
Bacteria; Patescibacteria; Saccharimonadia; Saccharimonadales; UBA1547; NA	0.000305132
Bacteria; Patescibacteria; UBA1384; CAILIB01; CAILIB01; JAJFBK01	0.000304317
Bacteria; Bacillota_A; Clostridia; Christensenellales; UBA3700; MGBC100798	0.000303866
Bacteria; Pseudomonadota; Gammaproteobacteria; Enterobacterales; Enterobacteriaceae; Rahnella	0.000302369
Bacteria; Bacillota_A; Clostridia; Peptostreptococcales; Anaerovoracaceae; UBA3871	0.000301488
Bacteria; Bacillota_A; Clostridia; Christensenellales; UBA1242; NA	0.000300236
Bacteria; Bacillota_A; Clostridia; Eubacteriales; Alkalibacteraceae; Alkalibacter	0.000299196
Bacteria; Bacteroidota; Bacteroidia; Chitinophagales; Saprospiraceae; JADKGY01	0.000298828
Bacteria; Pseudomonadota; Gammaproteobacteria; Burkholderiales; Burkholderiaceae_A; CADEEH01	0.000298788
Bacteria; Pseudomonadota; Gammaproteobacteria; Burkholderiales; Burkholderiaceae; JAEZLB01	0.000298555
Bacteria; Pseudomonadota; Gammaproteobacteria; Steroidobacterales; Steroidobacteraceae; JAEYXD01	0.000298417
Bacteria; Bacillota_A; Clostridia; Oscillospirales; QAKW01; Firm-08	0.000297872
Bacteria; Pseudomonadota; Gammaproteobacteria; Burkholderiales; Burkholderiaceae_B; Comamonas_E	0.000295999
Bacteria; Pseudomonadota; Alphaproteobacteria; Rhizobiales; Hyphomicrobiaceae; Ga0077530	0.000294847
Bacteria; Bacillota_A; Clostridia; Oscillospirales; Acutalibacteraceae; Heritagella	0.000293649
Bacteria; Bacteroidota; Bacteroidia; Cytophagales; Cyclobacteriaceae; Anditalea	0.00029355
Bacteria; Bacillota_A; Clostridia; Lachnospirales; Lachnospiraceae; Marvinbryantia	0.000292894
Bacteria; Pseudomonadota; Gammaproteobacteria; Burkholderiales; Burkholderiaceae; Paraburkholderia	0.000292878
Bacteria; Pseudomonadota; Alphaproteobacteria; Caulobacterales; Caulobacteraceae; JAEZEZ01	0.000292456
Bacteria; Bacillota_A; Clostridia; Oscillospirales; Butyricicoccaceae; Butyricicoccus_A	0.000291952
Bacteria; Pseudomonadota; Gammaproteobacteria; Enterobacterales; Enterobacteriaceae; Enterobacter	0.000291382
Bacteria; Pseudomonadota; Gammaproteobacteria; Burkholderiales; Rhodocyclaceae; SSSZ01	0.000289779
Bacteria; Cyanobacteriota; Vampirovibrionia; Gastranaerophilales; Gastranaerophilaceae; CALUTH01	0.000289
Bacteria; Bacillota; Bacilli; ML615J-28; NA; NA	0.000288712
Bacteria; Bacillota_A; Clostridia; Lachnospirales; Lachnospiraceae; Hominisplanchenecus	0.000288195
Bacteria; Bacillota_A; Clostridia; Christensenellales; CAG-74; Fimadaptatus	0.000286145
Bacteria; Pseudomonadota; Gammaproteobacteria; Burkholderiales; Casimicrobiaceae; CAIWHR01	0.00028599
Bacteria; Pseudomonadota; Gammaproteobacteria; Enterobacterales_A; Alteromonadaceae; Pseudoalteromonas	0.000284212
Bacteria; Bacillota_A; Clostridia; UMGS1840; HGM11507; SIG450	0.000283357
Bacteria; Planctomycetota; Planctomycetia; Pirellulales; Pirellulaceae; NA	0.000282744
Bacteria; Actinomycetota; Actinomycetia; Actinomycetales; Dermatophilaceae; Yimella	0.000281897
Bacteria; Pseudomonadota; Gammaproteobacteria; Enterobacterales_A; Alteromonadaceae; Pseudidiomarina	0.000280215
Bacteria; Chloroflexota; Limnocylindria; Limnocylindrales; CSP1-4; UBA5189	0.00027883
Bacteria; Pseudomonadota; Gammaproteobacteria; Nevskiales; Nevskiaceae; Hydrocarboniphaga	0.000278711
Bacteria; Chloroflexota; Anaerolineae; Promineofilales; Promineofilaceae; NA	0.000278147
Bacteria; Actinomycetota; Acidimicrobiia; Acidimicrobiales; CADCSY01; LC5-5	0.000276659
Bacteria; Cyanobacteriota; Cyanobacteriia; Leptolyngbyales; Leptolyngbyaceae; Leptolyngbya	0.000274326
Bacteria; Patescibacteria; Saccharimonadia; Saccharimonadales; AMD01; GCA-2861585	0.000273786
Bacteria; Bacillota; Bacilli; Acholeplasmatales; UBA5453; UBA5409	0.000272747
Bacteria; Pseudomonadota; Alphaproteobacteria; Rhizobiales; Rhizobiaceae; Ochrobactrum_A	0.000271771
Bacteria; Bacillota_A; Clostridia; Oscillospirales; Ruminococcaceae; QAMM01	0.00027145
Bacteria; Bacillota_A; Clostridia; Peptostreptococcales; Peptostreptococcaceae; Intestinibacter	0.000271338
Bacteria; Bacillota_C; Negativicutes; Veillonellales; Megasphaeraceae; Caecibacter	0.000271193
Bacteria; Pseudomonadota; Alphaproteobacteria; Rhizobiales; Phreatobacteraceae; Phreatobacter	0.000270751
Bacteria; Verrucomicrobiota; Lentisphaeria; Victivallales; UBA1829; CAJMAW01	0.00027014
Bacteria; Campylobacterota; Campylobacteria; Campylobacterales; Campylobacteraceae; Campylobacter_A	0.000268898
Bacteria; Bacteroidota; Rhodothermia; Rhodothermales; UBA10348; JAAZVD01	0.000268374
Bacteria; Bacillota_A; Clostridia; Christensenellales; CAG-1252; RUG14300	0.000266365
Bacteria; Bacillota_A; Clostridia; Lachnospirales; Cellulosilyticaceae; Epulopiscium_D	0.000265953
Bacteria; Actinomycetota; Actinomycetia; Actinomycetales; Microbacteriaceae; Rathayibacter	0.000265528
Bacteria; Pseudomonadota; Gammaproteobacteria; Burkholderiales; Burkholderiaceae_C; Kerstersia	0.000264695
Bacteria; Bacillota_A; Clostridia; Oscillospirales; Acutalibacteraceae; HGM12789	0.000262581
Bacteria; Pseudomonadota; Alphaproteobacteria; Rhizobiales; Hyphomicrobiaceae; Ga0077555	0.000262168
Bacteria; Planctomycetota; Planctomycetia; Isosphaerales; Isosphaeraceae; Tautonia	0.000262145
Bacteria; Fibrobacterota; Fibrobacteria; UBA11236; UBA11236; Chersky-265	0.000259159
Bacteria; Pseudomonadota; Gammaproteobacteria; Enterobacterales_A; Vibrionaceae; Vibrio	0.000257277
Bacteria; Actinomycetota; Acidimicrobiia; Acidimicrobiales; Microtrichaceae; JAFAFN01	0.000256874
Bacteria; Bacteroidota; Bacteroidia; Sphingobacteriales; CAIKLP01; CAJBVG01	0.000253619
Bacteria; Pseudomonadota; Gammaproteobacteria; Chromatiales; Chromatiaceae; NA	0.000252993
Bacteria; Planctomycetota; Planctomycetia; Pirellulales; Pirellulaceae; Bremerella	0.000252361
Bacteria; Pseudomonadota; Alphaproteobacteria; UBA9655; UBA9655; UBA9655	0.000252014
Bacteria; Bacillota_C; Negativicutes; Selenomonadales; Selenomonadaceae; UBA2897	0.000251561
Bacteria; Cyanobacteriota; Cyanobacteriia; Cyanobacteriales; Nostocaceae; Nostoc	0.000251411
Bacteria; Gemmatimonadota; Gemmatimonadetes; Gemmatimonadales; GWC2-71-9; Palsa-1233	0.0002508
Bacteria; Bacteroidota; Ignavibacteria; SJA-28; B-1AR; JAEYVS01	0.000250049
Bacteria; Actinomycetota; Acidimicrobiia; NA; NA; NA	0.000247463
Bacteria; Actinomycetota; Actinomycetia; Euzebyales; Euzebyaceae; Euzebya	0.00024627
Bacteria; Bacillota_A; Clostridia; Oscillospirales; Ruminococcaceae; RUG11783	0.00024606
Bacteria; Bacillota_A; Clostridia; TANB77; RGIG9151; RGIG9151	0.0002457
Bacteria; Chloroflexota; Anaerolineae; Anaerolineales; EnvOPS12; S143-42	0.000245421
Bacteria; Bacteroidota; Kapabacteria; OLB7; OLB7; JAFDZV01	0.000244493
Bacteria; Bacillota_A; Clostridia; Clostridiales; Clostridiaceae; Inconstantimicrobium	0.000243075
Bacteria; Actinomycetota; Actinomycetia; Actinomycetales; Actinomycetaceae; Actinomyces	0.000242173
Bacteria; Bacteroidota; Bacteroidia; Bacteroidales; Prolixibacteraceae; UBA6024	0.00024181
Bacteria; Pseudomonadota; Gammaproteobacteria; Pseudomonadales; Cellvibrionaceae; UBA5868	0.000241606
Bacteria; Bacteroidota; Bacteroidia; Chitinophagales; Chitinophagaceae; JAFAGI01	0.000240981
Bacteria; Pseudomonadota; Alphaproteobacteria; Rhodobacterales; Rhodobacteraceae; Albidovulum	0.00024008
Bacteria; Bacillota_A; Clostridia; Christensenellales; CAG-74; SFMI01	0.000239293
Bacteria; Pseudomonadota; Gammaproteobacteria; Burkholderiales; Burkholderiaceae_C; Pusillimonas	0.000238499
Bacteria; Bacillota_A; Clostridia; Eubacteriales; Anaerofustaceae; RUG14186	0.000238059
Bacteria; Bacillota; Bacilli; Mycoplasmatales; Mycoplasmoidaceae; Eperythrozoon_B	0.000237148
Bacteria; Bacillota_A; Clostridia; Oscillospirales; Ruminococcaceae; Phocea	0.000235675
Bacteria; Bacillota_A; Clostridia; Saccharofermentanales; Fastidiosipilaceae; Fastidiosipila	0.000235131
Bacteria; Pseudomonadota; Gammaproteobacteria; DSM-16500; DSM-16500; NA	0.000234886
Bacteria; Bacillota_A; Clostridia; Christensenellales; CAG-138; JAEYLA01	0.000234535
Bacteria; Pseudomonadota; Gammaproteobacteria; Xanthomonadales; Rhodanobacteraceae; Dokdonella	0.000234177
Bacteria; Myxococcota; Polyangia; Polyangiales; Polyangiaceae; NIC37A-2	0.000233274
Bacteria; Pseudomonadota; Gammaproteobacteria; JAHJQQ01; JAHJQQ01; JAHJQQ01	0.000232296
Bacteria; Pseudomonadota; Alphaproteobacteria; Rhodobacterales; Rhodobacteraceae; JAHQVS01	0.000231663
Bacteria; Pseudomonadota; Gammaproteobacteria; Burkholderiales; WYBJ01; WYBJ01	0.000231501
Bacteria; Bacillota_A; Clostridia; Oscillospirales; CAG-272; HGM12650	0.000229336
Bacteria; Chloroflexota; Dehalococcoidia; Tepidiformales; Tepidiformaceae; FeB-14	0.000228606
Bacteria; Bacteroidota; Bacteroidia; Chitinophagales; Chitinophagaceae; JAEZDC01	0.000227979
Bacteria; Pseudomonadota; Gammaproteobacteria; Burkholderiales; Chromobacteriaceae; Vogesella	0.000226906
Bacteria; Bacillota; Bacilli; RFN20; CAG-288; Enterosoma	0.000225689
Bacteria; Bacillota; Bacilli; RFN20; DUOF01; SIG223	0.000223361
Bacteria; Bacillota_A; Clostridia; Lachnospirales; Lachnospiraceae; Coprococcus_A	0.000220231
Bacteria; Bacillota_A; Clostridia; Monoglobales; Monoglobaceae; UMGS1820	0.000219733
Bacteria; Pseudomonadota; Gammaproteobacteria; Steroidobacterales; Steroidobacteraceae; JAAYXG01	0.000219529
Bacteria; Cyanobacteriota; Cyanobacteriia; Cyanobacteriales; Nostocaceae; NA	0.000218851
Bacteria; Pseudomonadota; Gammaproteobacteria; Woeseiales; Woeseiaceae; NA	0.000218372
Bacteria; Bacillota; Bacilli; ML615J-28; CAG-313; CAG-313	0.000217846
Bacteria; Cyanobacteriota; Vampirovibrionia; Gastranaerophilales; Gastranaerophilaceae; QHMH01	0.000217091
Bacteria; Planctomycetota; Planctomycetia; Pirellulales; Thermoguttaceae; RUG369	0.000217048
Bacteria; Actinomycetota; Actinomycetia; Actinomycetales; Actinomycetaceae; NA	0.000216478
Bacteria; Pseudomonadota; Gammaproteobacteria; Xanthomonadales; Xanthomonadaceae; Pseudoxanthomonas_A	0.000214645
Bacteria; Chloroflexota; Chloroflexia; Chloroflexales; Herpetosiphonaceae; JACDGP01	0.000214255
Bacteria; Bacteroidota; Bacteroidia; Cytophagales; Spirosomaceae; Fibrella	0.000214132
Bacteria; Planctomycetota; Planctomycetia; Planctomycetales; Planctomycetaceae; Caulifigura	0.000212884
Bacteria; Pseudomonadota; Gammaproteobacteria; Enterobacterales; Enterobacteriaceae; Providencia	0.000211617
Bacteria; Bacillota; Bacilli; Acholeplasmatales; UBA5453; NA	0.000211275
Bacteria; Bacteroidota; Rhodothermia; Rhodothermales; Rubricoccaceae; JABDIZ01	0.000210481
Bacteria; Pseudomonadota; Gammaproteobacteria; Chromatiales; Chromatiaceae; Thermochromatium	0.000209439
Bacteria; Pseudomonadota; Gammaproteobacteria; Burkholderiales; Burkholderiaceae; Herbaspirillum	0.000208435
Bacteria; Bacillota_A; Clostridia; Clostridiales; Caloramatoraceae; Clostridium_AB	0.00020798
Bacteria; Pseudomonadota; Alphaproteobacteria; Paracaedibacterales; Paracaedibacteraceae; NA	0.000207809
Bacteria; Chloroflexota; Limnocylindria; Limnocylindrales; CSP1-4; Fen-1039	0.000206815
Bacteria; Bacillota_A; Clostridia; Oscillospirales; SIG627; RGIG6353	0.000205851
Bacteria; Pseudomonadota; Gammaproteobacteria; Burkholderiales; Burkholderiaceae_B; Piscinibacter	0.000205148
Bacteria; Pseudomonadota; Gammaproteobacteria; Enterobacterales; Enterobacteriaceae; Providencia_B	0.000203935
Bacteria; Gemmatimonadota; Gemmatimonadetes; Gemmatimonadales; NA; NA	0.000203597
Bacteria; Armatimonadota; Chthonomonadetes; Chthonomonadales; Chthonomonadaceae; CAIJLM01	0.000202735
Bacteria; Pseudomonadota; Gammaproteobacteria; Enterobacterales_A; Pasteurellaceae; Rodentibacter_A	0.000202538
Bacteria; Chloroflexota; UBA6077; UBA6077; JACCZL01; JADZEM01	0.000202243
Bacteria; Pseudomonadota; Gammaproteobacteria; Burkholderiales; Burkholderiaceae_C; Bordetella	0.000199514
Bacteria; Bacillota_B; NA; NA; NA; NA	0.000198697
Bacteria; Patescibacteria; SICC01; SICC01; SICC01; SICC01	0.000198205
Bacteria; Bacillota_A; Clostridia; Monoglobales; Monoglobaceae; NA	0.000197916
Bacteria; Bacillota_A; Clostridia; Oscillospirales; CAG-272; UMGS1312	0.000196968
Bacteria; Planctomycetota; Planctomycetia; Isosphaerales; Isosphaeraceae; NA	0.000196107
Bacteria; Chloroflexota; Anaerolineae; Caldilineales; Caldilineaceae; QEUY01	0.000195575
Bacteria; Actinomycetota; Coriobacteriia; Coriobacteriales; Atopobiaceae; RUG440	0.000195343
Bacteria; Actinomycetota; Actinomycetia; Nitriliruptorales; Nitriliruptoraceae; Nitriliruptor	0.000193015
Bacteria; Pseudomonadota; Gammaproteobacteria; Burkholderiales; Casimicrobiaceae; VBCG01	0.000192728
Bacteria; Bacillota_A; Clostridia; Christensenellales; Christensenellaceae; NA	0.000192678
Bacteria; Bdellovibrionota; Oligoflexia; Oligoflexales; JAGOVF01; JAGOVF01	0.000191262
Bacteria; Pseudomonadota; Gammaproteobacteria; Burkholderiales; Burkholderiaceae_C; Paracandidimonas	0.000191166
Bacteria; Pseudomonadota; Alphaproteobacteria; RUG11792; RUG11792; RUG11420	0.000190247
Bacteria; Acidobacteriota; Terriglobia; Bryobacterales; Bryobacteraceae; Paludibaculum	0.000189805
Bacteria; Planctomycetota; Planctomycetia; Pirellulales; Pirellulaceae; GCA-2726245	0.000189346
Bacteria; Bacteroidota; Bacteroidia; Sphingobacteriales; NA; NA	0.000188987
Bacteria; Bacillota_C; Negativicutes; Selenomonadales; Selenomonadaceae; Mitsuokella	0.000188147
Bacteria; Actinomycetota; Actinomycetia; Actinomycetales; Cellulomonadaceae; Isoptericola	0.000187618
Bacteria; Bacteroidota; Kapabacteria; Kapabacteriales; UBA2268; JANJTB01	0.000187324
Bacteria; Bacteroidota; Bacteroidia; Chitinophagales; Saprospiraceae; JADKBO01	0.000186205
Bacteria; Patescibacteria; NA; NA; NA; NA	0.000186125
Bacteria; Bacteroidota; Bacteroidia; Bacteroidales; Paludibacteraceae; Gallipaludibacter	0.000186031
Bacteria; Actinomycetota; Acidimicrobiia; IMCC26256; JADLDD01; JADLDD01	0.000184755
Bacteria; Bacillota_A; Clostridia; Oscillospirales; CAG-272; CAG-841	0.000184755
Bacteria; Bacillota; Bacilli; Thermoactinomycetales; Thermoactinomycetaceae; Staphylospora	0.000184755
Bacteria; Bacillota_A; Clostridia; Oscillospirales; CAG-382; NA	0.000184618
Bacteria; Myxococcota; Polyangia; Polyangiales; JADJQN01; CAIUAC01	0.000183546
Bacteria; Actinomycetota; Thermoleophilia; NA; NA; NA	0.000182917
Bacteria; Pseudomonadota; Gammaproteobacteria; Burkholderiales; Burkholderiaceae_A; Lautropia	0.000182609
Bacteria; Pseudomonadota; Gammaproteobacteria; Nitrosococcales; Methylophagaceae; GCA-002733105	0.000181968
Bacteria; Bacteroidota; Kapabacteria; Kapabacteriales; NA; NA	0.000181829
Bacteria; Actinomycetota; Actinomycetia; Actinomycetales; Microbacteriaceae; Plantibacter	0.000181815
Bacteria; Pseudomonadota; Gammaproteobacteria; Burkholderiales; Sulfuricellaceae; Sulfuricella	0.000181802
Bacteria; Bacillota_A; Clostridia; Oscillospirales; Ruminococcaceae; Neobittarella	0.00017968
Bacteria; Bacteroidota; Bacteroidia; Cytophagales; Hymenobacteraceae; Nibribacter	0.000177932
Bacteria; Patescibacteria; UBA1384; CAILIB01; CAILIB01; CAILIB01	0.000176139
Bacteria; Bacillota_A; Clostridia; Oscillospirales; UMGS1384; NA	0.000176138
Bacteria; Bacteroidota; Bacteroidia; Flavobacteriales; Crocinitomicaceae; 40-80	0.000175526
Bacteria; Bacillota_A; Clostridia; Saccharofermentanales; Fastidiosipilaceae; NA	0.000175222
Bacteria; Actinomycetota; NA; NA; NA; NA	0.000174477
Bacteria; Bacteroidota; Rhodothermia; Balneolales; Balneolaceae; UBA1275	0.00017386
Bacteria; Bacillota_A; Clostridia; Lachnospirales; Lachnospiraceae; Avilachnospira	0.000173149
Bacteria; Planctomycetota; Planctomycetia; Gemmatales; Gemmataceae; NA	0.000172668
Bacteria; Bacillota_A; Clostridia; Oscillospirales; Ruminococcaceae; Massilioclostridium	0.000172164
Bacteria; Actinomycetota; Actinomycetia; Actinomycetales; Microbacteriaceae; Clavibacter	0.000171907
Bacteria; Bacillota_A; Clostridia; Oscillospirales; UBA644; HGM12619	0.000171473
Bacteria; Pseudomonadota; Gammaproteobacteria; Enterobacterales_A; Neiellaceae; RGIG665	0.000171439
Bacteria; Actinomycetota; Coriobacteriia; Coriobacteriales; Eggerthellaceae; Cryptobacterium	0.000169899
Bacteria; Bacillota_A; Clostridia; Oscillospirales; JAAYXM01; SIG510	0.000169899
Bacteria; Bacillota; Bacilli; Lactobacillales; Enterococcaceae; Enterococcus_A	0.000169837
Bacteria; Actinomycetota; Actinomycetia; Actinomycetales; Microbacteriaceae; Agromyces	0.00016982
Bacteria; Bacteroidota; Bacteroidia; Flavobacteriales; Flavobacteriaceae; Planktosalinus	0.000168278
Bacteria; Actinomycetota; Actinomycetia; Euzebyales; Egibacteraceae; JACDBB01	0.000167674
Bacteria; Actinomycetota; Actinomycetia; Mycobacteriales; Antricoccaceae; Cumulibacter	0.0001674
Bacteria; Pseudomonadota; Gammaproteobacteria; Burkholderiales; Burkholderiaceae; Cupriavidus	0.000166738
Bacteria; Pseudomonadota; Gammaproteobacteria; Enterobacterales_A; Alteromonadaceae; Pararheinheimera	0.000164741
Bacteria; Actinomycetota; Actinomycetia; Euzebyales; Egibacteraceae; WHTG01	0.000163092
Bacteria; Bacteroidota; Bacteroidia; Flavobacteriales; Weeksellaceae; Algoriella	0.000162695
Bacteria; Bacteroidota; Kapabacteria; Palsa-1295; Palsa-1295; JABDDM01	0.000162557
Bacteria; Chloroflexota; UBA6077; UBA6077; UBA6077; JAJYNT01	0.000161613
Bacteria; Bacteroidota; Bacteroidia; Bacteroidales; Dysgonomonadaceae; Fermentimonas	0.000160746
Bacteria; Planctomycetota; Planctomycetia; Pirellulales; NA; NA	0.000159762
Bacteria; Bacillota_A; Clostridia; TANB77; NA; NA	0.000159746
Bacteria; Bacillota_A; Clostridia; Peptostreptococcales; Anaerovoracaceae; JAIKWW01	0.000158182
Bacteria; Chloroflexota; Anaerolineae; Anaerolineales; UBA11579; JAMCZK01	0.000158169
Bacteria; Myxococcota; Bradymonadia; Bradymonadales; Bradymonadaceae; Bradymonas	0.000158092
Bacteria; Bacillota_A; Clostridia; Saccharofermentanales; Fastidiosipilaceae; JAAYOA01	0.00015777
Bacteria; Bacillota_B; Peptococcia; NA; NA; NA	0.000157531
Bacteria; Bacillota_A; Clostridia; Oscillospirales; UMGS1384; JAAZKA01	0.00015734
Bacteria; Bacteroidota; Bacteroidia; Bacteroidales; Prolixibacteraceae; Draconibacterium	0.000157284
Bacteria; Pseudomonadota; Alphaproteobacteria; Acetobacterales; Acetobacteraceae; Roseococcus	0.000157044
Bacteria; Acidobacteriota; Terriglobia; Terriglobales; Acidobacteriaceae; DZDJ01	0.000155689
Bacteria; Bacillota; Bacilli; Thermoactinomycetales; Thermoactinomycetaceae; Thermoactinomyces	0.000155288
Bacteria; Nitrospirota; Nitrospiria; Nitrospirales; Nitrospiraceae; Nitrospira_C	0.000154245
Bacteria; Pseudomonadota; Alphaproteobacteria; Rhodobacterales; Rhodobacteraceae; UBA6796	0.000154095
Bacteria; Bacteroidota; Bacteroidia; Cytophagales; Cyclobacteriaceae; UBA2336	0.000154082
Bacteria; Desulfobacterota; Desulfovibrionia; Desulfovibrionales; Desulfovibrionaceae; Solidesulfovibrio	0.000153237
Bacteria; Pseudomonadota; Alphaproteobacteria; Rhodobacterales; Rhodobacteraceae; Pseudotabrizicola	0.000152006
Bacteria; Pseudomonadota; Gammaproteobacteria; Pseudomonadales; Pseudomonadaceae; Pseudomonas_B	0.000151761
Bacteria; Patescibacteria; Paceibacteria; UBA9983_A; UBA9973; UBA4124	0.00015161
Bacteria; Actinomycetota; Thermoleophilia; Miltoncostaeales; Miltoncostaeaceae; Miltoncostaea	0.000150821
Bacteria; Pseudomonadota; Alphaproteobacteria; Rhizobiales; Rhizobiaceae; Rhizobium	0.000149985
Bacteria; Pseudomonadota; Alphaproteobacteria; Rhizobiales; Xanthobacteraceae; Z2-YC6860	0.000149909
Bacteria; Pseudomonadota; Gammaproteobacteria; Burkholderiales; SG8-41; NA	0.000149223
Bacteria; Bacteroidota; Bacteroidia; Chitinophagales; Saprospiraceae; M3007	0.000148937
Bacteria; Bacillota_A; Clostridia; UMGS1840; HGM11507; HGM11507	0.000148761
Bacteria; Planctomycetota; Planctomycetia; Planctomycetales; Planctomycetaceae; NA	0.000148497
Bacteria; Bacillota; Bacilli; Bacillales; Planococcaceae; Chryseomicrobium	0.000148158
Bacteria; Patescibacteria; Saccharimonadia; Saccharimonadales; Nanosyncoccaceae; UBA2834	0.000148152
Bacteria; Campylobacterota; Campylobacteria; Campylobacterales; Sulfurimonadaceae; Sulfurimonas	0.000147767
Bacteria; Bacillota_A; Clostridia; Eubacteriales; Anaerofustaceae; Anaerofustis	0.000146131
Bacteria; Pseudomonadota; Gammaproteobacteria; Pseudomonadales; Porticoccaceae; Porticoccus	0.000145621
Bacteria; Pseudomonadota; Alphaproteobacteria; Rhodobacterales; Rhodobacteraceae; HIMB11	0.000144979
Bacteria; Pseudomonadota; Alphaproteobacteria; Azospirillales; Azospirillaceae; Niveispirillum	0.000144871
Bacteria; Pseudomonadota; Alphaproteobacteria; Rickettsiales; UBA3002; JALHRI01	0.00014444
Bacteria; Pseudomonadota; Alphaproteobacteria; Caulobacterales; Caulobacteraceae; CAIMFV01	0.000144051
Bacteria; Bacillota_A; Clostridia; Oscillospirales; CAG-382; UBA1206	0.000143713
Bacteria; Bacillota_A; Clostridia; Tissierellales; Peptoniphilaceae; Fenollaria	0.000143201
Bacteria; Pseudomonadota; Alphaproteobacteria; Rhizobiales; Beijerinckiaceae; Lichenihabitans	0.000142855
Bacteria; Bacillota_A; Clostridia; Oscillospirales; CAG-272; Firm-07	0.000142757
Bacteria; Cyanobacteriota; Vampirovibrionia; Vampirovibrionales; Vampirovibrionaceae; Vampirovibrio	0.000142335
Bacteria; Actinomycetota; Coriobacteriia; Coriobacteriales; Eggerthellaceae; UBA9715	0.000140856
Bacteria; Actinomycetota; Actinomycetia; Mycobacteriales; Micromonosporaceae; Micromonospora	0.000140566
Bacteria; Myxococcota; UBA796; UBA796; GCA-2862545; JACKEQ01	0.000139615
Bacteria; Bacteroidota; Bacteroidia; Cytophagales; Cyclobacteriaceae; Chryseosolibacter	0.000139362
Bacteria; Myxococcota; Myxococcia; Myxococcales; Anaeromyxobacteraceae; JADKCZ01	0.000139048
Bacteria; Cyanobacteriota; Sericytochromatia; S15B-MN24; UBA4093; UBA4093	0.000139011
Bacteria; Pseudomonadota; Gammaproteobacteria; Steroidobacterales; Steroidobacteraceae; RPQJ01	0.000138588
Bacteria; Desulfobacterota_F; Desulfuromonadia; Desulfuromonadales; Geopsychrobacteraceae; Malonomonas	0.000138509
Bacteria; Chloroflexota; Anaerolineae; CG2-30-64-16; CG2-30-64-16; MWBF01	0.000138415
Bacteria; Pseudomonadota; Gammaproteobacteria; Enterobacterales_A; Succinivibrionaceae; NA	0.000138394
Bacteria; Bacteroidota; Bacteroidia; Cytophagales; Spirosomaceae; Larkinella	0.000137971
Bacteria; Actinomycetota; Actinomycetia; Streptomycetales; Streptomycetaceae; NA	0.00013682
Bacteria; Bacteroidota; Bacteroidia; Cytophagales; Spirosomaceae; Siphonobacter	0.000135379
Bacteria; Cyanobacteriota; Cyanobacteriia; Cyanobacteriales; Chroococcidiopsidaceae; Chroococcidiopsis	0.000135346
Bacteria; Bacillota_A; Clostridia; Lachnospirales; Lachnospiraceae; UBA2912	0.000134435
Bacteria; Bacteroidota; Bacteroidia; Cytophagales; Cyclobacteriaceae; Aquiflexum	0.000133537
Bacteria; Bacillota; Bacilli; Staphylococcales; Staphylococcaceae; NA	0.000133267
Bacteria; Pseudomonadota; Gammaproteobacteria; Burkholderiales; SG8-39; SZAS-79	0.000133143
Bacteria; Actinomycetota; Acidimicrobiia; Acidimicrobiales; JAAYBP01; Iamia	0.00013285
Bacteria; Bacteroidota; Bacteroidia; Bacteroidales; Prolixibacteraceae; JAAFHB01	0.000132694
Bacteria; Planctomycetota; Phycisphaerae; Tepidisphaerales; JAEZED01; JAEZED01	0.000132599
Bacteria; Bacillota_A; Clostridia; Oscillospirales; CAG-272; RGIG2000	0.000132362
Bacteria; Sumerlaeota; Sumerlaeia; SLMS01; SLMS01; SLMS01	0.000132228
Bacteria; Pseudomonadota; Alphaproteobacteria; Rhizobiales; Xanthobacteraceae; Rhodopseudomonas	0.000132014
Bacteria; Dependentiae; Babeliae; Babeliales; UBA12409; 2-12-FULL-36-22	0.000131135
Bacteria; Pseudomonadota; Gammaproteobacteria; Pseudomonadales; DSM-6294; Bacterioplanoides	0.000130447
Bacteria; Bacillota_A; Clostridia; Clostridiales; Clostridiaceae; Dwaynesavagella	0.000130422
Bacteria; Pseudomonadota; Gammaproteobacteria; DSM-16500; DSM-16500; JACDDU01	0.000130128
Bacteria; Pseudomonadota; Gammaproteobacteria; Enterobacterales_A; Aeromonadaceae; Oceanisphaera	0.000129864
Bacteria; Planctomycetota; Phycisphaerae; Phycisphaerales; Phycisphaeraceae; JADZCR01	0.00012983
Bacteria; Bacillota_A; Clostridia; Christensenellales; UBA1242; Caccovivens	0.000128989
Bacteria; Acidobacteriota; Thermoanaerobaculia; Gp7-AA8; Gp7-AA8; Gp7-AA10	0.000128889
Bacteria; Pseudomonadota; Alphaproteobacteria; RF32; UBA3637; CALXUD01	0.000128889
Bacteria; Bacillota_A; Clostridia; Lachnospirales; Bianqueaceae; NA	0.000128849
Bacteria; Bacillota_A; Clostridia; Lachnospirales; Lachnospiraceae; Roseburia	0.000128588
Bacteria; Bacillota_A; Clostridia; Oscillospirales; CAG-272; SIG672	0.000127
Bacteria; Planctomycetota; Planctomycetia; Pirellulales; Pirellulaceae; JAAYDI01	0.000126847
Bacteria; Bacillota; Bacilli; Erysipelotrichales; Erysipelotrichaceae; Clostridium_AQ	0.00012665
Bacteria; Pseudomonadota; Gammaproteobacteria; Berkiellales; Berkiellaceae; Berkiella	0.000125939
Bacteria; Pseudomonadota; Gammaproteobacteria; Steroidobacterales; Steroidobacteraceae; Steroidobacter_A	0.000125797
Bacteria; Pseudomonadota; Gammaproteobacteria; Steroidobacterales; Steroidobacteraceae; ZC4RG30	0.000125356
Bacteria; Pseudomonadota; Alphaproteobacteria; Micavibrionales; Micavibrionaceae; TMED27	0.00012494
Bacteria; Actinomycetota; Actinomycetia; Mycobacteriales; Mycobacteriaceae; Smaragdicoccus	0.00012487
Bacteria; Patescibacteria; Saccharimonadia; Saccharimonadales; UBA5946; UBA5946	0.000124473
Bacteria; Pseudomonadota; Gammaproteobacteria; Burkholderiales; SG8-39; NA	0.000124089
Bacteria; Bacillota_A; Clostridia; Clostridiales; Clostridiaceae; Clostridium_AD	0.000123854
Bacteria; Bacillota_A; Clostridia; Lachnospirales; Lachnospiraceae; Coprococcus	0.000122856
Bacteria; Pseudomonadota; Gammaproteobacteria; Burkholderiales; Burkholderiaceae; Undibacterium	0.000122486
Bacteria; Bacillota_A; Clostridia; Oscillospirales; Oscillospiraceae; UBA2658	0.000121887
Bacteria; Bacteroidota; Bacteroidia; Flavobacteriales; SKUL01; SKUL01	0.000121714
Bacteria; Spirochaetota; Spirochaetia; Sphaerochaetales; Sphaerochaetaceae; Sphaerochaeta	0.000121712
Bacteria; Bacillota_A; Clostridia; Oscillospirales; Acutalibacteraceae; Avimonas	0.000121506
Bacteria; Actinomycetota; Actinomycetia; Propionibacteriales; Propionibacteriaceae; Luteococcus	0.00012055
Bacteria; Pseudomonadota; Alphaproteobacteria; Rhizobiales; Beijerinckiaceae; Enterovirga	0.000120534
Bacteria; Bacillota_A; Clostridia; Oscillospirales; Acutalibacteraceae; UMGS856	0.000119943
Bacteria; Bacillota_A; Clostridia; Oscillospirales; UBA644; UBA644	0.000118908
Bacteria; Chloroflexota; Anaerolineae; Anaerolineales; EnvOPS12; NA	0.000118769
Bacteria; Pseudomonadota; Gammaproteobacteria; Xanthomonadales; Rhodanobacteraceae; Dyella_A	0.000118605
Bacteria; Pseudomonadota; Gammaproteobacteria; Burkholderiales; Burkholderiaceae_A; Sutterella	0.000118574
Bacteria; Chloroflexota; Chloroflexia; Chloroflexales; Herpetosiphonaceae; NA	0.000118374
Bacteria; Pseudomonadota; Gammaproteobacteria; Burkholderiales; Rhodocyclaceae; Zoogloea	0.000118031
Bacteria; Patescibacteria; Paceibacteria; UBA9983_A; UBA1006; UBA1006	0.000117797
Bacteria; Pseudomonadota; Gammaproteobacteria; Burkholderiales; Burkholderiaceae_C; Pusillimonas_A	0.000117789
Bacteria; Pseudomonadota; Alphaproteobacteria; Kiloniellales; Kiloniellaceae; NA	0.000117738
Bacteria; Bacteroidota; Bacteroidia; Cytophagales; Spirosomaceae; Emticicia	0.000117665
Bacteria; Actinomycetota; Actinomycetia; Euzebyales; Egibacteraceae; NA	0.000117379
Bacteria; Chloroflexota; Anaerolineae; Caldilineales; Caldilineaceae; Caldilinea	0.000117379
Bacteria; Pseudomonadota; Alphaproteobacteria; CACIAM-22H2; CACIAM-22H2; Tagaea	0.000116869
Bacteria; Cyanobacteriota; Vampirovibrionia; Gastranaerophilales; Gastranaerophilaceae; Avigastranaerophilus	0.000115817
Bacteria; Bacteroidota; Bacteroidia; Flavobacteriales; Flavobacteriaceae; Mesonia	0.000114899
Bacteria; Actinomycetota; Actinomycetia; Streptosporangiales; Streptosporangiaceae; NA	0.000113923
Bacteria; Pseudomonadota; Alphaproteobacteria; Micavibrionales; Micavibrionaceae; UM-FILTER-47-13	0.000113771
Bacteria; Pseudomonadota; Alphaproteobacteria; Sneathiellales; Sneathiellaceae; Sneathiella	0.000113763
Bacteria; Bacteroidota; Bacteroidia; Flavobacteriales; UA16; UBA4660	0.000113444
Bacteria; Bdellovibrionota; Bdellovibrionia; Bdellovibrionales; Bdellovibrionaceae; Bdellovibrio	0.000113229
Bacteria; Bacillota_A; Clostridia; Christensenellales; Christensenellaceae; SIG371	0.000113059
Bacteria; Verrucomicrobiota; Lentisphaeria; Victivallales; Victivallaceae; RGIG5270	0.000113059
Bacteria; Bacteroidota; Bacteroidia; Cytophagales; Spirosomaceae; Arcicella	0.000112345
Bacteria; Patescibacteria; Saccharimonadia; Saccharimonadales; Nanoperiomorbaceae; Nanoperiomorbus	0.00011221
Bacteria; Bacillota_C; Negativicutes; Selenomonadales; Selenomonadaceae; NA	0.000111665
Bacteria; Actinomycetota; Coriobacteriia; OPB41; NA; NA	0.00011151
Bacteria; Bacillota_A; Clostridia; Oscillospirales; Acutalibacteraceae; UBA7067	0.000111384
Bacteria; Actinomycetota; Actinomycetia; Actinomycetales; Cellulomonadaceae; Actinotalea	0.000111374
Bacteria; Pseudomonadota; Alphaproteobacteria; Geminicoccales; Geminicoccaceae; Geminicoccus	0.000111352
Bacteria; Armatimonadota; NA; NA; NA; NA	0.000111175
Bacteria; Campylobacterota; Campylobacteria; Campylobacterales; Campylobacteraceae; Campylobacter_B	0.000110858
Bacteria; Pseudomonadota; Gammaproteobacteria; Burkholderiales; Burkholderiaceae_A; Quisquiliibacterium	0.000109088
Bacteria; Actinomycetota; Actinomycetia; Actinomycetales; Dermatophilaceae; Segeticoccus	0.000109055
Bacteria; Actinomycetota; Thermoleophilia; Solirubrobacterales; 70-9; VAYN01	0.000108694
Bacteria; Bacillota; Bacilli; Bacillales; Jeotgalibacillaceae; Jeotgalibacillus	0.000108097
Bacteria; Nitrospirota; Nitrospiria; Nitrospirales; Nitrospiraceae; Nitrospira_F	0.000107544
Bacteria; Pseudomonadota; Alphaproteobacteria; Acetobacterales; Acetobacteraceae; Acetobacter	0.00010735
Bacteria; Actinomycetota; Thermoleophilia; Solirubrobacterales; Solirubrobacteraceae; Paraconexibacter	0.000106663
Bacteria; Bacillota; Bacilli; Staphylococcales; Staphylococcaceae; Mammaliicoccus	0.00010627
Bacteria; Bdellovibrionota; Bdellovibrionia; Bdellovibrionales; Bdellovibrionaceae; NA	0.000106224
Bacteria; Pseudomonadota; Alphaproteobacteria; Sphingomonadales; Sphingomonadaceae; Allosphingosinicella	0.00010585
Bacteria; Pseudomonadota; Alphaproteobacteria; Rhizobiales; Beijerinckiaceae; CAIUPE01	0.000103902
Bacteria; Bacillota_A; Clostridia; Eubacteriales; Eubacteriaceae; Acetobacterium	0.000103894
Bacteria; Desulfobacterota; Desulfobulbia; Desulfobulbales; Desulfocapsaceae; Desulfoprunum	0.000103223
Bacteria; Planctomycetota; Planctomycetia; Isosphaerales; Isosphaeraceae; JAKAUH01	0.00010286
Bacteria; Actinomycetota; Acidimicrobiia; Acidimicrobiales; JAAYBP01; Aquihabitans	0.000102706
Bacteria; Actinomycetota; Actinomycetia; Actinomycetales; Micrococcaceae; Arthrobacter_C	0.000101661
Bacteria; Campylobacterota; Campylobacteria; Campylobacterales; Helicobacteraceae; NA	0.00010151
Bacteria; Actinomycetota; Coriobacteriia; Coriobacteriales; Eggerthellaceae; CACXMZ01	0.000101452
Bacteria; Bacillota_A; Clostridia; Monoglobales; Firm-18; MWCQ01	0.000100771
Bacteria; Bacteroidota; Bacteroidia; Bacteroidales; Muribaculaceae; Amulumruptor	0.000100604
Bacteria; Bacillota_A; Clostridia; Christensenellales; CAG-138; UBA3792	0.000100296
Bacteria; Pseudomonadota; Alphaproteobacteria; Sphingomonadales; Sphingomonadaceae; Pedomonas	0.000100158
Bacteria; Bacteroidota; Bacteroidia; Bacteroidales; VadinHA17; SR-FBR-E99	9.96509e-05
Bacteria; Bacteroidota; Bacteroidia; Bacteroidales; Bacteroidaceae; Mediterranea	9.92714e-05
Bacteria; Pseudomonadota; Alphaproteobacteria; Acetobacterales; Acetobacteraceae; Paracraurococcus	9.92714e-05
Bacteria; Actinomycetota; Thermoleophilia; Miltoncostaeales; Miltoncostaeaceae; NA	9.89824e-05
Bacteria; Bacteroidota; Bacteroidia; Chitinophagales; Saprospiraceae; Membranicola	9.82606e-05
Bacteria; Bacillota_A; Clostridia; Peptostreptococcales; Acidaminobacteraceae; NA	9.76845e-05
Bacteria; Hydrogenedentota; Hydrogenedentia; Hydrogenedentiales; CAITNO01; SLFT01	9.76263e-05
Bacteria; Pseudomonadota; Gammaproteobacteria; Burkholderiales; Burkholderiaceae; Janthinobacterium	9.74897e-05
Bacteria; Myxococcota; UBA9042; UBA9042; UBA9042; CAIYBN01	9.67297e-05
Bacteria; Bdellovibrionota; UBA2428; UBA2428; UBA2428; JAFEAR01	9.66666e-05
Bacteria; Bacteroidota; Kapabacteria; Kapabacteriales; UBA2268; JAKIZN01	9.65232e-05
Bacteria; Planctomycetota; Planctomycetia; Gemmatales; Gemmataceae; Gemmata	9.65138e-05
Bacteria; Pseudomonadota; Gammaproteobacteria; Enterobacterales_A; Aeromonadaceae; Oceanimonas	9.63757e-05
Bacteria; Bacillota_A; Clostridia; Oscillospirales; Oscillospiraceae; JAEWRY01	9.62959e-05
Bacteria; Fibrobacterota; Fibrobacteria; UBA5070; UBA5070; UBA5070	9.57731e-05
Bacteria; Actinomycetota; Acidimicrobiia; Acidimicrobiales; SKKL01; Actinomarinicola	9.54804e-05
Bacteria; Bacteroidota; Bacteroidia; CAMBQF01; CAMBQF01; CAMBQF01	9.53029e-05
Bacteria; Chloroflexota; Anaerolineae; J036; J036; JADKDT01	9.52925e-05
Bacteria; Bacillota_A; Clostridia; UBA1381; UBA9506; UMGS755	9.45982e-05
Bacteria; Pseudomonadota; Alphaproteobacteria; Geminicoccales; Geminicoccaceae; JANXAZ01	9.42772e-05
Bacteria; Bacillota_A; Clostridia; Christensenellales; Borkfalkiaceae; NA	9.4131e-05
Bacteria; Bacteroidota; Rhodothermia; Balneolales; Balneolaceae; Balneola	9.3966e-05
Bacteria; Bacillota_A; Clostridia; Monoglobales; Firm-18; NA	9.37563e-05
Bacteria; Bacillota; Bacilli; Bacillales; Planococcaceae; NA	9.34673e-05
Bacteria; Desulfobacterota; Desulfovibrionia; Desulfovibrionales; Desulfovibrionaceae; Mailhella	9.32042e-05
Bacteria; Pseudomonadota; Gammaproteobacteria; Xanthomonadales; Rhodanobacteraceae; Dokdonella_A	9.30303e-05
Bacteria; Patescibacteria; CPR2; UBA1875; UBA1875; UBA7522	9.29235e-05
Bacteria; Chloroflexota; Anaerolineae; Aggregatilineales; NA; NA	9.25502e-05
Bacteria; Bdellovibrionota; Bdellovibrionia; Bdellovibrionales; Bdellovibrionaceae; JAHBUV01	9.23905e-05
Bacteria; Bacillota_A; Clostridia; Lachnospirales; Lachnospiraceae; UBA2868	9.21678e-05
Bacteria; Bacillota_A; Clostridia; Christensenellales; Borkfalkiaceae; UBA1259	9.21354e-05
Bacteria; Pseudomonadota; Alphaproteobacteria; Rhizobiales; Tepidamorphaceae; JACKJK01	9.19503e-05
Bacteria; Bacillota_A; Clostridia; Oscillospirales; Acutalibacteraceae; CAG-217	9.18358e-05
Bacteria; Planctomycetota; Planctomycetia; Planctomycetales; Planctomycetaceae; Thalassoroseus	9.16961e-05
Bacteria; Fusobacteriota; Fusobacteriia; Fusobacteriales; Leptotrichiaceae; Sneathia	9.12951e-05
Bacteria; Bacteroidota; Bacteroidia; NS11-12g; UKL13-3; B1	9.12023e-05
Bacteria; Cyanobacteriota; Sericytochromatia; UBA7694; UBA7694; UBA7694	9.12023e-05
Bacteria; Pseudomonadota; Gammaproteobacteria; Pseudomonadales; Alcanivoracaceae; PGZG01	9.12023e-05
Bacteria; Bacillota; Bacilli; RFN20; CAG-449; UBA3210	9.09988e-05
Bacteria; Patescibacteria; Saccharimonadia; QS-5-54-17; QS-5-54-17; SLRF01	9.09988e-05
Bacteria; Bacteroidota; Rhodothermia; Rhodothermales; Rubricoccaceae; NA	9.08594e-05
Bacteria; Chloroflexota; Dehalococcoidia; DSTF01; WHTK01; WHTK01	9.07481e-05
Bacteria; Pseudomonadota; Alphaproteobacteria; Zavarziniales; Zavarziniaceae; Zavarzinia	9.02309e-05
Bacteria; Patescibacteria; Gracilibacteria; 1-14-2-50-48-13; 1-14-2-50-48-13; 1-14-2-50-48-13	8.93033e-05
Bacteria; Pseudomonadota; Alphaproteobacteria; RF32; CAG-239; JAFTYO01	8.90983e-05
Bacteria; Actinomycetota; Actinomycetia; Mycobacteriales; Pseudonocardiaceae; Saccharopolyspora_C	8.86183e-05
Bacteria; Cyanobacteriota; Cyanobacteriia; Cyanobacteriales; Oscillatoriaceae; FACHB-68	8.84732e-05
Bacteria; Pseudomonadota; Alphaproteobacteria; Acetobacterales; Acetobacteraceae; Roseomonas_B	8.83215e-05
Bacteria; Chloroflexota; Anaerolineae; Aggregatilineales; Aggregatilineaceae; Aggregatilinea	8.82412e-05
Bacteria; Pseudomonadota; Gammaproteobacteria; DSM-16500; DSM-16500; BMAH01	8.82412e-05
Bacteria; Pseudomonadota; Gammaproteobacteria; Enterobacterales; Enterobacteriaceae; Erwinia_B	8.82027e-05
Bacteria; Bacillota_A; Clostridia; Clostridiales; Clostridiaceae; Clostridium_G	8.72829e-05
Bacteria; Bacillota_A; Clostridia; Oscillospirales; CAG-272; Avispirillum	8.72136e-05
Bacteria; Pseudomonadota; Gammaproteobacteria; Enterobacterales; Enterobacteriaceae; Serratia_B	8.70292e-05
Bacteria; Cyanobacteriota; Cyanobacteriia; Cyanobacteriales; Chroococcidiopsidaceae; Aliterella	8.6096e-05
Bacteria; Bacillota_A; Clostridia; Caldicoprobacterales; Caldicoprobacteraceae; Caldicoprobacter	8.59214e-05
Bacteria; Pseudomonadota; Alphaproteobacteria; Azospirillales; Azospirillaceae; Azospirillum	8.54282e-05
Bacteria; Chloroflexota; Anaerolineae; Anaerolineales; Anaerolineaceae; Flexilinea	8.49589e-05
Bacteria; Bacillota_A; Clostridia; Tissierellales; Gottschalkiaceae; Gottschalkia	8.47612e-05
Bacteria; Pseudomonadota; Gammaproteobacteria; Xanthomonadales; Xanthomonadaceae; Luteimonas_C	8.38123e-05
Bacteria; Bacteroidota; Bacteroidia; Chitinophagales; Chitinophagaceae; Parasegetibacter	8.35084e-05
Bacteria; Pseudomonadota; Gammaproteobacteria; Enterobacterales; Enterobacteriaceae; Hafnia	8.33874e-05
Bacteria; Bacteroidota; Ignavibacteria; SJA-28; B-1AR; JAFDZO01	8.32154e-05
Bacteria; Chloroflexota; Chloroflexia; Chloroflexales; Roseiflexaceae; SDU3-3	8.29602e-05
Bacteria; Pseudomonadota; Gammaproteobacteria; Xanthomonadales; Xanthomonadaceae; SCMT01	8.28017e-05
Bacteria; Gemmatimonadota; Gemmatimonadetes; Gemmatimonadales; Gemmatimonadaceae; UBA4720	8.27262e-05
Bacteria; Bacillota; Bacilli; Lactobacillales; Lactobacillaceae; Lactobacillus	8.2385e-05
Bacteria; Actinomycetota; Coriobacteriia; Coriobacteriales; Atopobiaceae; UBA1367	8.17929e-05
Bacteria; Bacillota_A; Clostridia; Peptostreptococcales; Anaerovoracaceae; RUG13615	8.15275e-05
Bacteria; Actinomycetota; Actinomycetia; Actinomycetales; Dermatophilaceae; Terrabacter	8.12419e-05
Bacteria; Pseudomonadota; Gammaproteobacteria; Enterobacterales; Enterobacteriaceae; Proteus	8.11973e-05
Bacteria; Pseudomonadota; Gammaproteobacteria; Pseudomonadales; Pseudohongiellaceae; Pseudohongiella	8.0809e-05
Bacteria; Patescibacteria; ABY1; Magasanikbacterales; UBA922; UBA1557	8.01475e-05
Bacteria; Hydrogenedentota; Hydrogenedentia; Hydrogenedentiales; WGMK01; WGMK01	8.01039e-05
Bacteria; Bacillota_A; Clostridia; Clostridiales; NA; NA	7.99686e-05
Bacteria; Bacillota_A; Clostridia; Oscillospirales; CAG-272; RGIG5474	7.99686e-05
Bacteria; Planctomycetota; Planctomycetia; Isosphaerales; Isosphaeraceae; Paludisphaera	7.96206e-05
Bacteria; Bacillota; Bacilli; RFN20; NA; NA	7.95416e-05
Bacteria; Chloroflexota; Anaerolineae; DRVO01; DRVO01; Ch71	7.90908e-05
Bacteria; Acidobacteriota; Thermoanaerobaculia; Gp7-AA8; Gp7-AA8; NA	7.90855e-05
Bacteria; Bacillota_A; Clostridia; Saccharofermentanales; UBA5734; JAAYBY01	7.90717e-05
Bacteria; Pseudomonadota; Gammaproteobacteria; Burkholderiales; Usitatibacteraceae; FEB-7	7.89178e-05
Bacteria; Bacteroidota; Bacteroidia; AKYH767-A; OLB10; JAJTFW01	7.88362e-05
Bacteria; Planctomycetota; Planctomycetia; Pirellulales; PALSA-1355; NA	7.87723e-05
Bacteria; Pseudomonadota; Alphaproteobacteria; Rhodobacterales; Rhodobacteraceae; LGRT01	7.87723e-05
Bacteria; Pseudomonadota; Alphaproteobacteria; Rhizobiales; Kaistiaceae; Bauldia	7.86843e-05
Bacteria; Bacteroidota; Bacteroidia; Chitinophagales; Saprospiraceae; JABWAJ01	7.80961e-05
Bacteria; Pseudomonadota; Gammaproteobacteria; Pseudomonadales; Alcanivoracaceae; Alcanivorax_A	7.80379e-05
Bacteria; Actinomycetota; Acidimicrobiia; Acidimicrobiales; JACDCH01; UBA9382	7.73877e-05
Bacteria; Bacillota_A; Clostridia; Christensenellales; DTU072; Stercoripulliclostridium_A	7.72111e-05
Bacteria; Actinomycetota; Actinomycetia; Mycobacteriales; Pseudonocardiaceae; NA	7.66342e-05
Bacteria; Synergistota; Synergistia; Synergistales; Dethiosulfovibrionaceae; Jonquetella	7.65156e-05
Bacteria; Bacteroidota; Bacteroidia; Chitinophagales; UBA8649; JACJYS01	7.55436e-05
Bacteria; Bacillota_A; Clostridia; Christensenellales; QAND01; UMGS1975	7.54244e-05
Bacteria; Planctomycetota; Planctomycetia; Pirellulales; UBA1268; UBA1268	7.46201e-05
Bacteria; Pseudomonadota; Alphaproteobacteria; UBA7879; UBA5542; 2-01-FULL-41-14	7.46201e-05
Bacteria; Bacillota; Bacilli; Bacillales; DSM-18226; Niallia	7.45085e-05
Bacteria; Bacillota_A; Clostridia; Oscillospirales; QAMX01; RUG11797	7.44535e-05
Bacteria; Bacteroidota; Bacteroidia; Bacteroidales; Muribaculaceae; Limisoma	7.44535e-05
Bacteria; Chloroflexota; UBA6077; UBA6077; JADZDV01; JADZDV01	7.44535e-05
Bacteria; Actinomycetota; Actinomycetia; Propionibacteriales; Propionibacteriaceae; Propionibacterium	7.42486e-05
Bacteria; Actinomycetota; Coriobacteriia; Coriobacteriales; Eggerthellaceae; MGBC163016	7.34297e-05
Bacteria; Bacteroidota; Bacteroidia; Flavobacteriales; Flavobacteriaceae; Capnocytophaga	7.29318e-05
Bacteria; Chloroflexota; Anaerolineae; Aggregatilineales; UBA2796; JAHBVK01	7.24656e-05
Bacteria; Pseudomonadota; Alphaproteobacteria; Rhizobiales; Xanthobacteraceae; Ancylobacter	7.23574e-05
Bacteria; Chloroflexota; Dehalococcoidia; UBA2979; UBA2979; W-Chloroflexi-9	7.22199e-05
Bacteria; Planctomycetota; B15-G4; B15-G4; JADJEK01; JADJEK01	7.2139e-05
Bacteria; Pseudomonadota; Gammaproteobacteria; Enterobacterales; Enterobacteriaceae; Citrobacter_A	7.2139e-05
Bacteria; Actinomycetota; Rubrobacteria; Rubrobacterales; Rubrobacteraceae; Rubrobacter_D	7.1696e-05
Bacteria; Bacillota; Bacilli; Acholeplasmatales; Anaeroplasmataceae; CAG-307	7.1696e-05
Bacteria; Pseudomonadota; Alphaproteobacteria; Rhizobiales; Beijerinckiaceae; Methylocystis	7.1696e-05
Bacteria; Pseudomonadota; Gammaproteobacteria; Legionellales; Legionellaceae; Tatlockia	7.16326e-05
Bacteria; Bacillota; Bacilli; Erysipelotrichales; Erysipelotrichaceae; Faecalibaculum	7.16243e-05
Bacteria; Bacteroidota; Bacteroidia; Sphingobacteriales; Sphingobacteriaceae; Pedobacter_A	7.14732e-05
Bacteria; Acidobacteriota; Vicinamibacteria; Vicinamibacterales; UBA2999; Gp6-AA40	7.09477e-05
Bacteria; Bacteroidota; Bacteroidia; Chitinophagales; Chitinophagaceae; UBA3961	7.02983e-05
Bacteria; Bacillota_A; Clostridia; Christensenellales; UBA3700; RACS-045	7.00279e-05
Bacteria; Actinomycetota; Actinomycetia; Nitriliruptorales; Nitriliruptoraceae; Salsipaludibacter	6.96513e-05
Bacteria; Pseudomonadota; Alphaproteobacteria; Rhizobiales; Rhizobiaceae; 65-79	6.93247e-05
Bacteria; Actinomycetota; Actinomycetia; Mycobacteriales; Mycobacteriaceae; Lawsonella	6.91122e-05
Bacteria; Pseudomonadota; Gammaproteobacteria; Pseudomonadales; HTCC2089; SMWF01	6.90927e-05
Bacteria; Bacillota_A; Clostridia; Clostridiales; Clostridiaceae; Clostridium_B	6.90693e-05
Bacteria; Chloroflexota; Dehalococcoidia; UBA2979; UBA2979; NA	6.89385e-05
Bacteria; Bacillota_A; Clostridia; Lachnospirales; Vallitaleaceae; UBA4080	6.8784e-05
Bacteria; Pseudomonadota; Gammaproteobacteria; Legionellales; Legionellaceae; Legionella_C	6.85478e-05
Bacteria; Pseudomonadota; Gammaproteobacteria; Nevskiales; Algiphilaceae; Algiphilus	6.83273e-05
Bacteria; Pseudomonadota; Gammaproteobacteria; Burkholderiales; SG8-41; UBA5216	6.82159e-05
Bacteria; Bacteroidota; Bacteroidia; Cytophagales; Cyclobacteriaceae; JAJNNC01	6.77153e-05
Bacteria; Bacillota_A; Clostridia; Tissierellales; Tissierellaceae_A; JACRTK01	6.75389e-05
Bacteria; Chloroflexota; Chloroflexia; Chloroflexales; Herpetosiphonaceae; Herpetosiphon	6.74097e-05
Bacteria; Bacillota_A; Clostridia; Lachnospirales; Lachnospiraceae; UBA3282	6.69966e-05
Bacteria; Bacteroidota; Bacteroidia; Chitinophagales; LD1; UBA1941	6.68238e-05
Bacteria; Actinomycetota; Acidimicrobiia; Acidimicrobiales; JACDCH01; VFJN01	6.62025e-05
Bacteria; Actinomycetota; Thermoleophilia; Solirubrobacterales; Solirubrobacteraceae; Palsa-465	6.61809e-05
Bacteria; Pseudomonadota; Alphaproteobacteria; UBA3830; UBA3830; UBA3830	6.61809e-05
Bacteria; Pseudomonadota; Gammaproteobacteria; Steroidobacterales; Steroidobacteraceae; SCUD01	6.61809e-05
Bacteria; Bacteroidota; Bacteroidia; Bacteroidales; Bacteroidaceae; UBA1179	6.53622e-05
Bacteria; Actinomycetota; Acidimicrobiia; Acidimicrobiales; Microtrichaceae; CAIPVR01	6.53456e-05
Bacteria; Myxococcota; Bradymonadia; NA; NA; NA	6.48735e-05
Bacteria; Bacillota_A; Clostridia; Oscillospirales; Ruminococcaceae; Marseille-P2935	6.41552e-05
Bacteria; Verrucomicrobiota; Verrucomicrobiae; Verrucomicrobiales; DEV007; Arctic95D-9	6.39793e-05
Bacteria; Dependentiae; Babeliae; Babeliales; NA; NA	6.3788e-05
Bacteria; Bacillota_A; Clostridia; Oscillospirales; Ruminococcaceae; CAG-353	6.3682e-05
Bacteria; Actinomycetota; Actinomycetia; Actinomycetales; Actinomycetaceae; Bowdeniella	6.36735e-05
Bacteria; Pseudomonadota; Gammaproteobacteria; Burkholderiales; Burkholderiaceae; Oxalicibacterium	6.36479e-05
Bacteria; Bacillota_A; Clostridia; Peptostreptococcales; Anaerovoracaceae; MT110	6.35879e-05
Bacteria; Pseudomonadota; Alphaproteobacteria; Rhodospirillales; Rhodospirillaceae; BRH-c57	6.35653e-05
Bacteria; Pseudomonadota; Gammaproteobacteria; Burkholderiales; Gallionellaceae; Nitrotoga	6.34685e-05
Bacteria; Actinomycetota; Thermoleophilia; Solirubrobacterales; Thermoleophilaceae; JAAYBF01	6.34234e-05
Bacteria; Bacillota_A; Clostridia; Acetivibrionales; Acetivibrionaceae; Acetivibrio	6.34234e-05
Bacteria; Chloroflexota; Anaerolineae; Aggregatilineales; Aggregatilineaceae; UBA2029	6.34234e-05
Bacteria; Bacteroidota; Bacteroidia; Cytophagales; Cytophagaceae; Cytophaga	6.28898e-05
Bacteria; Dependentiae; Babeliae; Babeliales; GCA-2401785; GCA-2401785	6.25871e-05
Bacteria; Armatimonadota; Armatimonadia; Armatimonadales; Armatimonadaceae; Armatimonas	6.17002e-05
Bacteria; Bdellovibrionota; Bacteriovoracia; Bacteriovoracales; Bacteriovoracaceae; UBA845	6.16326e-05
Bacteria; Elusimicrobiota; Elusimicrobia; 2-01-FULL-59-12; 2-01-FULL-59-12; 2-01-FULL-59-12	6.08806e-05
Bacteria; Pseudomonadota; Alphaproteobacteria; UBA1280; UBA6503; UBA6503	6.08015e-05
Bacteria; Pseudomonadota; Gammaproteobacteria; Burkholderiales; Chitinimonadaceae; Chitinimonas	6.08015e-05
Bacteria; Pseudomonadota; Alphaproteobacteria; Rhizobiales; Hyphomicrobiaceae; Hyphomicrobium_B	6.02488e-05
Bacteria; Pseudomonadota; Gammaproteobacteria; Burkholderiales; Neisseriaceae; Conchiformibius	6.02488e-05
Bacteria; Cyanobacteriota; Vampirovibrionia; Gastranaerophilales; Gastranaerophilaceae; CALUPY01	5.98396e-05
Bacteria; Pseudomonadota; Alphaproteobacteria; Caulobacterales; Hyphomonadaceae; Hyphomonas	5.9791e-05
Bacteria; Pseudomonadota; Alphaproteobacteria; Micavibrionales; Micavibrionaceae; UBA1573	5.96068e-05
Bacteria; Deinococcota; Deinococci; Deinococcales; Deinococcaceae; Deinococcus_C	5.95826e-05
Bacteria; Armatimonadota; Fimbriimonadia; Fimbriimonadales; Fimbriimonadaceae; UBA6659	5.93023e-05
Bacteria; Actinomycetota; Actinomycetia; Mycobacteriales; Geodermatophilaceae; Geodermatophilus	5.92143e-05
Bacteria; Pseudomonadota; Gammaproteobacteria; Pseudomonadales; Moraxellaceae; Perlucidibaca	5.88648e-05
Bacteria; Bacteroidota; Bacteroidia; Cytophagales; Cyclobacteriaceae; Lunatimonas	5.8685e-05
Bacteria; Pseudomonadota; Gammaproteobacteria; Burkholderiales; Nitrosomonadaceae; NA	5.82502e-05
Bacteria; Bacteroidota; Bacteroidia; NS11-12g; UBA955; JABMMZ01	5.80378e-05
Bacteria; Pseudomonadota; Alphaproteobacteria; Ferrovibrionales; Ferrovibrionaceae; Ferrovibrio	5.80378e-05
Bacteria; Pseudomonadota; Alphaproteobacteria; Micavibrionales; Micavibrionaceae; UBA6145	5.80378e-05
Bacteria; Actinomycetota; Actinomycetia; Streptomycetales; Streptomycetaceae; Kitasatospora	5.79083e-05
Bacteria; Bacillota_A; Clostridia; Lachnospirales; Lachnospiraceae; Fimousia	5.79083e-05
Bacteria; Pseudomonadota; Gammaproteobacteria; Burkholderiales; Burkholderiaceae_A; JADJWR01	5.79083e-05
Bacteria; Chloroflexota; Anaerolineae; Caldilineales; Caldilineaceae; JACQGT01	5.75781e-05
Bacteria; Planctomycetota; Phycisphaerae; Tepidisphaerales; Tepidisphaeraceae; NA	5.6778e-05
Bacteria; Pseudomonadota; Gammaproteobacteria; Enterobacterales_A; Aeromonadaceae; NA	5.65946e-05
Bacteria; Bacillota; Bacilli; Lactobacillales; Enterococcaceae; Enterococcus_B	5.62919e-05
Bacteria; Bacillota; Bacilli; Lactobacillales; Vagococcaceae; Vagococcus	5.62919e-05
Bacteria; Chloroflexota; UBA6077; UBA6077; JACCZL01; JACCZL01	5.61726e-05
Bacteria; Cyanobacteriota; Cyanobacteriia; Cyanobacteriales; Nostocaceae; Trichormus	5.61335e-05
Bacteria; Bacillota; Bacilli; Lactobacillales; Enterococcaceae; NA	5.60626e-05
Bacteria; Chloroflexota; Anaerolineae; Anaerolineales; UBA4823; UTCFX2	5.60542e-05
Bacteria; Patescibacteria; Saccharimonadia; Saccharimonadales; UBA5946; RZYF01	5.55433e-05
Bacteria; Bacteroidota; Bacteroidia; Flavobacteriales; Vicingaceae; UBA1494	5.52741e-05
Bacteria; Bacillota_A; Clostridia; Lachnospirales; Lachnospiraceae; CAKAHY01	5.42797e-05
Bacteria; Actinomycetota; Actinomycetia; Actinomycetales; Cellulomonadaceae; Pengzhenrongella	5.36329e-05
Bacteria; Gemmatimonadota; Gemmatimonadetes; Gemmatimonadales; Gemmatimonadaceae; JAABRT01	5.3582e-05
Bacteria; Chloroflexota; Anaerolineae; Caldilineales; Caldilineaceae; JADJPH01	5.35026e-05
Bacteria; Bacillota_A; Clostridia; Peptostreptococcales; Anaerovoracaceae; Gallibacter	5.3023e-05
Bacteria; Bacillota_A; Clostridia; Lachnospirales; Lachnospiraceae; 14-2	5.29347e-05
Bacteria; Acidobacteriota; Terriglobia; Terriglobales; SbA1; QIAJ01	5.23932e-05
Bacteria; Chloroflexota; Ktedonobacteria; Ktedonobacterales; Ktedonobacteraceae; Dictyobacter	5.23932e-05
Bacteria; Bacillota; Bacilli; Bacillales; Bacillaceae; Bacillus_P	5.21603e-05
Bacteria; Chloroflexota; Anaerolineae; CG2-30-64-16; CG2-30-64-16; NA	5.1974e-05
Bacteria; Sumerlaeota; Sumerlaeia; SLMS01; JAHLLQ01; JAHLLQ01	5.14495e-05
Bacteria; Myxococcota; Polyangia; Nannocystales; Nannocystaceae; Nannocystis	5.08901e-05
Bacteria; Pseudomonadota; Gammaproteobacteria; Burkholderiales; JACQAP01; JACQAP01	5.07049e-05
Bacteria; Myxococcota; NA; NA; NA; NA	5.06039e-05
Bacteria; Pseudomonadota; Alphaproteobacteria; Rhodobacterales; Rhodobacteraceae; Ketogulonicigenium	5.01825e-05
Bacteria; Verrucomicrobiota; Verrucomicrobiae; Verrucomicrobiales; Verrucomicrobiaceae; NA	4.98919e-05
Bacteria; Myxococcota; Polyangia; Polyangiales; Polyangiaceae; PMG-095	4.97467e-05
Bacteria; Pseudomonadota; Gammaproteobacteria; Pseudomonadales; Halieaceae; Haliea	4.97467e-05
Bacteria; Bacteroidota; Bacteroidia; Bacteroidales; Paludibacteraceae; RGIG10190	4.96357e-05
Bacteria; Actinomycetota; Actinomycetia; Actinomycetales; Bifidobacteriaceae; Pseudoscardovia	4.94467e-05
Bacteria; Bacillota_A; Clostridia; Christensenellales; MARSEILLE-P3954; MARSEILLE-P3954	4.93452e-05
Bacteria; Bacillota_A; Clostridia; Christensenellales; SZUA-584; JABGQS01	4.92715e-05
Bacteria; Pseudomonadota; Gammaproteobacteria; Pseudomonadales; Pseudohongiellaceae; NA	4.89966e-05
Bacteria; Bacillota; Bacilli; Bacillales; DSM-18226; Bacillus_AZ	4.85657e-05
Bacteria; Verrucomicrobiota; Verrucomicrobiae; Verrucomicrobiales; Akkermansiaceae; Haloferula	4.85493e-05
Bacteria; Synergistota; Synergistia; Synergistales; Synergistaceae; Syner-03	4.84787e-05
Bacteria; Bacillota_A; Clostridia; Lachnospirales; Vallitaleaceae; W11650	4.79675e-05
Bacteria; Bacteroidota; Bacteroidia; AKYH767-A; JABDAW01; JABDAW01	4.76013e-05
Bacteria; Bacteroidota; Ignavibacteria; SJA-28; OLB5; OLB5	4.75606e-05
Bacteria; Bacillota_A; Clostridia; Tissierellales; Gottschalkiaceae; NA	4.75374e-05
Bacteria; Bacteroidota; Bacteroidia; Bacteroidales; WCHB1-69; JAAYKF01	4.75374e-05
Bacteria; Chloroflexota; Anaerolineae; Anaerolineales; EnvOPS12; OLB14	4.70757e-05
Bacteria; Bacteroidota; Bacteroidia; Bacteroidales; Barnesiellaceae; Barnesiella	4.6983e-05
Bacteria; Bacteroidota; Bacteroidia; Bacteroidales; UBA932; DMER64	4.69592e-05
Bacteria; Bacillota_A; Clostridia; Christensenellales; CAG-138; RUG472	4.68782e-05
Bacteria; Bacillota_A; Clostridia; Peptostreptococcales; Peptostreptococcaceae; CCUG-7971	4.68782e-05
Bacteria; Myxococcota; UBA796; UBA796; GCA-2862545; NA	4.68782e-05
Bacteria; Actinomycetota; Thermoleophilia; Solirubrobacterales; 70-9; NA	4.68686e-05
Bacteria; Bacillota_A; Clostridia; Christensenellales; CAG-138; PeH17	4.68686e-05
Bacteria; Pseudomonadota; Alphaproteobacteria; Micavibrionales; Micavibrionaceae; UBA2137	4.68228e-05
Bacteria; Pseudomonadota; Gammaproteobacteria; Burkholderiales; Thiobacillaceae; Thiobacillus	4.66696e-05
Bacteria; Bacteroidota; Bacteroidia; Bacteroidales; Prolixibacteraceae; NA	4.64099e-05
Bacteria; Bacillota; Bacilli; Lactobacillales; Lactobacillaceae; Weissella	4.62929e-05
Bacteria; Pseudomonadota; Alphaproteobacteria; Caulobacterales; Caulobacteraceae; NCED01	4.62308e-05
Bacteria; Bacillota_A; Clostridia; Lachnospirales; Bianqueaceae; RUG159	4.59179e-05
Bacteria; Bacillota_A; Clostridia; Oscillospirales; Ruminococcaceae; HGM13222	4.56517e-05
Bacteria; Pseudomonadota; Gammaproteobacteria; Burkholderiales; Ferrovaceae; NA	4.56475e-05
Bacteria; Bacteroidota; Bacteroidia; NS11-12g; UKL13-3; UBA6183	4.55722e-05
Bacteria; Bacillota_A; Clostridia; Lachnospirales; Lachnospiraceae; Suipraeoptans	4.55448e-05
Bacteria; Bacteroidota; Bacteroidia; Bacteroidales; JAAUTT01; JAAUTT01	4.48797e-05
Bacteria; Pseudomonadota; Alphaproteobacteria; Rhodobacterales; Rhodobacteraceae; JAATGA01	4.48582e-05
Bacteria; Actinomycetota; Coriobacteriia; Coriobacteriales; Eggerthellaceae; Gordonibacter	4.42904e-05
Bacteria; Pseudomonadota; Alphaproteobacteria; Rhodospirillales; Magnetospirillaceae; Phaeospirillum	4.42193e-05
Bacteria; Cyanobacteriota; Cyanobacteriia; Elainellales; Elainellaceae; NA	4.41898e-05
Bacteria; Bacillota_A; Clostridia; UBA1212; UBA1255; UBA1255	4.41206e-05
Bacteria; Bacteroidota; Bacteroidia; NS11-12g; UBA955; JALOAG01	4.40586e-05
Bacteria; Actinomycetota; Coriobacteriia; Coriobacteriales; UMGS124; UMGS124	4.39843e-05
Bacteria; Planctomycetota; Planctomycetia; Gemmatales; Gemmataceae; JANWVS01	4.39433e-05
Bacteria; Patescibacteria; Gracilibacteria; UBA1369; GCA-2718715; GCA-2718715	4.36359e-05
Bacteria; Deinococcota; Deinococci; Deinococcales; Trueperaceae; JAABTL01	4.33759e-05
Bacteria; Bacteroidota; Bacteroidia; Flavobacteriales; Weeksellaceae; JAEWOS01	4.31283e-05
Bacteria; Cyanobacteriota; Vampirovibrionia; Obscuribacterales; Obscuribacteraceae; Obscuribacter	4.29882e-05
Bacteria; Pseudomonadota; Gammaproteobacteria; GCA-2729495; GCA-2729495; SHZI01	4.28136e-05
Bacteria; Bacteroidota; Bacteroidia; Flavobacteriales; Flavobacteriaceae; Sediminicola	4.28105e-05
Bacteria; Actinomycetota; Coriobacteriia; Coriobacteriales; Eggerthellaceae; Raoultibacter	4.25674e-05
Bacteria; Pseudomonadota; Alphaproteobacteria; Geminicoccales; Geminicoccaceae; SLRI01	4.24755e-05
Bacteria; Bacillota; Bacilli; Lactobacillales; Lactobacillaceae; Leuconostoc	4.23123e-05
Bacteria; Pseudomonadota; Alphaproteobacteria; Rickettsiales; Rickettsiaceae; Rickettsia	4.22541e-05
Bacteria; Actinomycetota; Coriobacteriia; Coriobacteriales; Atopobiaceae; UBA7741	4.22456e-05
Bacteria; Campylobacterota; Campylobacteria; Campylobacterales; Campylobacteraceae; Campylobacter_D	4.2219e-05
Bacteria; Bacillota_A; Clostridia; Christensenellales; UBA1242; UMGS687	4.20742e-05
Bacteria; Bacteroidota; Bacteroidia; Sphingobacteriales; Sphingobacteriaceae; JAIPAN01	4.20742e-05
Bacteria; Verrucomicrobiota; Verrucomicrobiae; NA; NA; NA	4.20026e-05
Bacteria; Pseudomonadota; Gammaproteobacteria; Burkholderiales; Burkholderiaceae_B; Diaphorobacter_A	4.19434e-05
Bacteria; Spirochaetota; Spirochaetia; Sphaerochaetales; Sphaerochaetaceae; JAKSPF01	4.17813e-05
Bacteria; Actinomycetota; Coriobacteriia; Coriobacteriales; Eggerthellaceae; Paraeggerthella	4.1659e-05
Bacteria; Bacteroidota; Bacteroidia; Flavobacteriales; Flavobacteriaceae; Sinomicrobium	4.13784e-05
Bacteria; Chloroflexota; Anaerolineae; Anaerolineales; EnvOPS12; UBA7227	4.13631e-05
Bacteria; Planctomycetota; Planctomycetia; Gemmatales; Gemmataceae; JADLBT01	4.13631e-05
Bacteria; Pseudomonadota; Gammaproteobacteria; CAIQBE01; CAIQBE01; JAJZUD01	4.09189e-05
Bacteria; Bacteroidota; Bacteroidia; Flavobacteriales; Cryomorphaceae; T3Sed10-241	4.08243e-05
Bacteria; Bacteroidota; Bacteroidia; Bacteroidales; Muribaculaceae; SFTJ01	4.01781e-05
Bacteria; Planctomycetota; Planctomycetia; Pirellulales; Pirellulaceae; JAEZAS01	4.01781e-05
Bacteria; Bacillota_A; Clostridia; Eubacteriales; Garciellaceae; Irregularibacter	4.01233e-05
Bacteria; Patescibacteria; Saccharimonadia; Saccharimonadales; AWTP1-31; CAJAXB01	3.98127e-05
Bacteria; Bacillota; Bacilli; Lactobacillales; Aerococcaceae; NA	3.97504e-05
Bacteria; Actinomycetota; Actinomycetia; Actinomycetales; Cellulomonadaceae; NA	3.95993e-05
Bacteria; Pseudomonadota; Alphaproteobacteria; Caulobacterales; NA; NA	3.94623e-05
Bacteria; Elusimicrobiota; Elusimicrobia; F11; F11; NA	3.91265e-05
Bacteria; Planctomycetota; Planctomycetia; Planctomycetales; Planctomycetaceae; Rubinisphaera	3.8723e-05
Bacteria; Bdellovibrionota; Bdellovibrionia; Bdellovibrionales; UBA6776; J124	3.86919e-05
Bacteria; Myxococcota; UBA796; UBA796; GCA-2862545; JACKEO01	3.86919e-05
Bacteria; Pseudomonadota; Gammaproteobacteria; Enterobacterales_A; Alteromonadaceae; Rheinheimera	3.86919e-05
Bacteria; Actinomycetota; Actinomycetia; Propionibacteriales; Nocardioidaceae; JABFXA01	3.86055e-05
Bacteria; Bacteroidota; Bacteroidia; Bacteroidales; Paludibacteraceae; RGIG9608	3.86055e-05
Bacteria; Bacillota_C; Negativicutes; Veillonellales; Megasphaeraceae; Anaeroglobus	3.85145e-05
Bacteria; Pseudomonadota; Gammaproteobacteria; Steroidobacterales; Steroidobacteraceae; CADEFQ01	3.82995e-05
Bacteria; Bacillota; Bacilli; Bacillales; DSM-1321; Peribacillus	3.82617e-05
Bacteria; Bacillota; Bacilli; Paenibacillales; NBRC-103111; Paenibacillus_E	3.82119e-05
Bacteria; Acidobacteriota; Blastocatellia; RBC074; RBC074; RBC074	3.80782e-05
Bacteria; Pseudomonadota; Alphaproteobacteria; Rhizobiales; Xanthobacteraceae; PALSA-894	3.80287e-05
Bacteria; Patescibacteria; Paceibacteria; UBA9983_A; NA; NA	3.76453e-05
Bacteria; Bacteroidota; Bacteroidia; NS11-12g; NA; NA	3.73998e-05
Bacteria; Patescibacteria; Doudnabacteria; UBA920; NA; NA	3.73998e-05
Bacteria; Gemmatimonadota; Gemmatimonadetes; Longimicrobiales; Longimicrobiaceae; Longimicrobium	3.72863e-05
Bacteria; Pseudomonadota; Alphaproteobacteria; Paracaedibacterales; UBA11393; UBA11393	3.67149e-05
Bacteria; Patescibacteria; Doudnabacteria; UBA920; UBA920; PALSA-1336	3.66436e-05
Bacteria; Cyanobacteriota; NA; NA; NA; NA	3.65015e-05
Bacteria; Bacteroidota; Bacteroidia; Chitinophagales; UBA10324; JACCZZ01	3.6495e-05
Bacteria; Actinomycetota; Actinomycetia; Actinomycetales; Cellulomonadaceae; Promicromonospora	3.63391e-05
Bacteria; Bacteroidota; Bacteroidia; Cytophagales; Cyclobacteriaceae; Penaeicola	3.61818e-05
Bacteria; Bacillota_A; Clostridia; Lachnospirales; Lachnospiraceae; Sporofaciens	3.60751e-05
Bacteria; Pseudomonadota; Gammaproteobacteria; Pseudomonadales; Porticoccaceae; HTCC2207	3.59282e-05
Bacteria; Bacillota; Bacilli; Thermoactinomycetales; Thermoactinomycetaceae; Laceyella	3.5848e-05
Bacteria; Bacillota_C; Negativicutes; NA; NA; NA	3.57654e-05
Bacteria; Pseudomonadota; Gammaproteobacteria; Nevskiales; Nevskiaceae; CAU-1509	3.57213e-05
Bacteria; Bacteroidota; Bacteroidia; Flavobacteriales; Flavobacteriaceae; MS024-2A	3.56555e-05
Bacteria; Fusobacteriota; Fusobacteriia; Fusobacteriales; Fusobacteriaceae; Fusobacterium_B	3.56105e-05
Bacteria; Patescibacteria; ABY1; SG8-24; SG8-24; JAHFIW01	3.52572e-05
Bacteria; Cyanobacteriota; Cyanobacteriia; PCC-7407; PCC-7407; PCC-7407	3.52009e-05
Bacteria; Bacillota_C; Negativicutes; Selenomonadales; Selenomonadaceae; RUG12372	3.51515e-05
Bacteria; Myxococcota; UBA727; UBA727; G023898405; G023898405	3.51491e-05
Bacteria; Pseudomonadota; Alphaproteobacteria; Rhodospirillales_A; NA; NA	3.51491e-05
Bacteria; Pseudomonadota; Gammaproteobacteria; UBA4486; UBA4486; JACVQI01	3.51491e-05
Bacteria; Bacteroidota; Bacteroidia; Cytophagales; Amoebophilaceae; Cardinium	3.4945e-05
Bacteria; Bacillota_A; Clostridia; Oscillospirales; Ruminococcaceae; JAFBIO01	3.49406e-05
Bacteria; Actinomycetota; Actinomycetia; Actinomycetales; Actinomycetaceae; Scrofimicrobium	3.48178e-05
Bacteria; Actinomycetota; Acidimicrobiia; Acidimicrobiales; CAIXPF01; CAIXPF01	3.46494e-05
Bacteria; Chloroflexota; NA; NA; NA; NA	3.44991e-05
Bacteria; Actinomycetota; Coriobacteriia; Coriobacteriales; Atopobiaceae; RUG721	3.44384e-05
Bacteria; Bacillota_A; Clostridia; Oscillospirales; CAG-272; CAKSIP01	3.38699e-05
Bacteria; Bacillota; Bacilli; RFN20; CAG-826; CAJOOD01	3.38033e-05
Bacteria; Elusimicrobiota; Elusimicrobia; Elusimicrobiales; Elusimicrobiaceae; Avelusimicrobium	3.38033e-05
Bacteria; Bacteroidota; Bacteroidia; AKYH767-A; 2013-40CM-41-45; NA	3.33766e-05
Bacteria; Patescibacteria; Doudnabacteria; UBA920; UBA920; NA	3.33766e-05
Bacteria; Planctomycetota; Planctomycetia; Pirellulales; Lacipirellulaceae; JABDGM01	3.33766e-05
Bacteria; Pseudomonadota; Gammaproteobacteria; Xanthomonadales; Rhodanobacteraceae; Tahibacter	3.33766e-05
Bacteria; Patescibacteria; Gracilibacteria; Peribacterales; Peribacteraceae; JABFSS01	3.31698e-05
Bacteria; Bacillota; Bacilli; Paenibacillales; YIM-B00363; Paenibacillus_AE	3.31645e-05
Bacteria; Actinomycetota; Actinomycetia; Propionibacteriales; Kribbellaceae; Kribbella	3.31644e-05
Bacteria; Acidobacteriota; Terriglobia; Bryobacterales; Bryobacteraceae; CAJCIT01	3.30905e-05
Bacteria; Fusobacteriota; Fusobacteriia; Fusobacteriales; Leptotrichiaceae; NA	3.30587e-05
Bacteria; Pseudomonadota; Gammaproteobacteria; Enterobacterales; Enterobacteriaceae; Erwinia	3.28675e-05
Bacteria; Planctomycetota; Planctomycetia; Isosphaerales; Isosphaeraceae; Singulisphaera	3.27837e-05
Bacteria; Myxococcota; UBA796; UBA796; NA; NA	3.24783e-05
Bacteria; Cyanobacteriota; Cyanobacteriia; Cyanobacteriales; Microcystaceae; Microcystis	3.24059e-05
Bacteria; Elusimicrobiota; Elusimicrobia; Elusimicrobiales; Elusimicrobiaceae; UBA1174	3.24059e-05
Bacteria; Pseudomonadota; Gammaproteobacteria; Enterobacterales; Enterobacteriaceae; Providencia_C	3.2405e-05
Bacteria; Pseudomonadota; Gammaproteobacteria; Enterobacterales_A; Aeromonadaceae; Aeromonas	3.22992e-05
Bacteria; Actinomycetota; Actinomycetia; Actinomycetales; Bifidobacteriaceae; Bifidobacterium	3.22222e-05
Bacteria; Myxococcota; Polyangia; Haliangiales; Haliangiaceae; JABFXX01	3.222e-05
Bacteria; Pseudomonadota; Gammaproteobacteria; Burkholderiales; Burkholderiaceae_C; Zwartia	3.222e-05
Bacteria; Bacillota_A; Clostridia; TANB77; UBA1234; NA	3.21744e-05
Bacteria; Bacillota; Bacilli; Lactobacillales; Aerococcaceae; Globicatella	3.2109e-05
Bacteria; Bacteroidota; Bacteroidia; Cytophagales; Spirosomaceae; Runella	3.20986e-05
Bacteria; Bacteroidota; Bacteroidia; Bacteroidales; Muribaculaceae; UBA3263	3.1336e-05
Bacteria; Chloroflexota; Anaerolineae; Anaerolineales; Anaerolineaceae; 49-20	3.1336e-05
Bacteria; Bacteroidota; Bacteroidia; Chitinophagales; LD1; UBA7692	3.13291e-05
Bacteria; Verrucomicrobiota; Verrucomicrobiae; Verrucomicrobiales; Verrucomicrobiaceae; Phragmitibacter	3.10061e-05
Bacteria; Pseudomonadota; Alphaproteobacteria; Rhizobiales; Rhizobiaceae; Aureimonas_A	3.09215e-05
Bacteria; Patescibacteria; Paceibacteria; UBA9983_A; UBA9973; NA	3.09055e-05
Bacteria; Elusimicrobiota; Elusimicrobia; F11; F11; JAJVIP01	3.08273e-05
Bacteria; Acidobacteriota; UBA6911; UBA6911; UBA6911; NA	3.06183e-05
Bacteria; Planctomycetota; Phycisphaerae; Phycisphaerales; UBA1924; JAEYVB01	3.06183e-05
Bacteria; Pseudomonadota; Gammaproteobacteria; UBA6429; UBA6429; JAJDNN01	3.06183e-05
Bacteria; Actinomycetota; Coriobacteriia; Coriobacteriales; Eggerthellaceae; Ellagibacter	3.05827e-05
Bacteria; Bacillota_B; Peptococcia; DRI-13; UBA5745; WRMS01	3.04084e-05
Bacteria; Bacillota; Bacilli; Paenibacillales; NA; NA	3.04008e-05
Bacteria; Gemmatimonadota; Gemmatimonadetes; Longimicrobiales; Longimicrobiaceae; JAFAYN01	3.04008e-05
Bacteria; Pseudomonadota; Alphaproteobacteria; Rhizobiales; Beijerinckiaceae; Pseudochelatococcus	3.03858e-05
Bacteria; Actinomycetota; Actinomycetia; Actinomycetales; Dermatophilaceae; Dermacoccus	2.98595e-05
Bacteria; Pseudomonadota; Gammaproteobacteria; Legionellales; Legionellaceae; JACETI01	2.98034e-05
Bacteria; Bacillota_A; Clostridia; Lachnospirales; Lachnospiraceae; CAG-317	2.97253e-05
Bacteria; Pseudomonadota; Alphaproteobacteria; Parvibaculales; Parvibaculaceae; JAATFR01	2.97253e-05
Bacteria; AABM5-125-24; RPQS01; RPQS01; RPQS01; JABWCQ01	2.9517e-05
Bacteria; Actinomycetota; Actinomycetia; Mycobacteriales; Pseudonocardiaceae; Halosaccharopolyspora	2.93757e-05
Bacteria; Bacteroidota; Bacteroidia; CAILMK01; CAILMK01; JABDEJ01	2.91251e-05
Bacteria; Pseudomonadota; Gammaproteobacteria; Burkholderiales; Burkholderiaceae_C; Achromobacter	2.88896e-05
Bacteria; Pseudomonadota; Gammaproteobacteria; Pseudomonadales; Oleiphilaceae; Hahella	2.86987e-05
Bacteria; Pseudomonadota; Gammaproteobacteria; Enterobacterales_A; Pasteurellaceae; Histophilus	2.8594e-05
Bacteria; Pseudomonadota; Gammaproteobacteria; Enterobacterales; Enterobacteriaceae; SoCistrobi	2.85877e-05
Bacteria; Bacteroidota; Bacteroidia; Flavobacteriales; Cryomorphaceae; NA	2.82537e-05
Bacteria; Bacteroidota; Bacteroidia; Bacteroidales; Muribaculaceae; UBA7173	2.8235e-05
Bacteria; Planctomycetota; Phycisphaerae; Phycisphaerales; UBA1924; JAHBXB01	2.80667e-05
Bacteria; Bacillota; Bacilli; RF39; UBA660; RUG11198	2.78212e-05
Bacteria; Desulfobacterota_F; Desulfuromonadia; Desulfuromonadales; JAHYIW01; JAHYIW01	2.76371e-05
Bacteria; Pseudomonadota; Alphaproteobacteria; Rhizobiales; Xanthobacteraceae; 62-47	2.76234e-05
Bacteria; Campylobacterota; Campylobacteria; Campylobacterales; Helicobacteraceae; Wolinella	2.75754e-05
Bacteria; Pseudomonadota; Alphaproteobacteria; Rhodospirillales; Rhodospirillaceae; JAIBCD01	2.75754e-05
Bacteria; Actinomycetota; Actinomycetia; Actinomycetales; Dermatophilaceae; Arsenicicoccus	2.72245e-05
Bacteria; Pseudomonadota; Gammaproteobacteria; Enterobacterales_A; Pasteurellaceae; Actinobacillus	2.72245e-05
Bacteria; Bacillota_A; Clostridia; Tissierellales; Peptoniphilaceae; Miniphocaeibacter	2.71886e-05
Bacteria; Dependentiae; Babeliae; Babeliales; Chromulinivoraceae; JACPFN01	2.6823e-05
Bacteria; Pseudomonadota; Alphaproteobacteria; Rhizobiales; JAKIUO01; JAKIUO01	2.6823e-05
Bacteria; Patescibacteria; Saccharimonadia; Saccharimonadales; JAGQNJ01; HK-STAS-PATE-36	2.65418e-05
Bacteria; Pseudomonadota; Gammaproteobacteria; Nevskiales; Nevskiaceae; Solimonas_A	2.64453e-05
Bacteria; Bacillota_A; Clostridia; Tissierellales; Tissierellaceae_C; Gudongella	2.64429e-05
Bacteria; Myxococcota; Polyangia; Haliangiales; Haliangiaceae; NA	2.64429e-05
Bacteria; Verrucomicrobiota; Verrucomicrobiae; Verrucomicrobiales; Verrucomicrobiaceae; Prosthecobacter	2.63906e-05
Bacteria; Verrucomicrobiota; Verrucomicrobiae; Opitutales; CAG-312; NA	2.63636e-05
Bacteria; Bacillota_A; Clostridia; Lachnospirales; Lachnospiraceae; Anaerosporobacter	2.63618e-05
Bacteria; Gemmatimonadota; Gemmatimonadetes; Gemmatimonadales; GWC2-71-9; NA	2.63618e-05
Bacteria; Bacillota; Bacilli; RF39; UBA660; NA	2.63175e-05
Bacteria; Pseudomonadota; Gammaproteobacteria; Pseudomonadales; Alcanivoracaceae; Alcanivorax	2.58834e-05
Bacteria; Bacillota_A; Clostridia; Lachnospirales; UBA5962; UBA5962	2.58441e-05
Bacteria; Cyanobacteriota; Cyanobacteriia; Elainellales; Elainellaceae; JAAUTJ01	2.57346e-05
Bacteria; Bdellovibrionota; Oligoflexia; Oligoflexales; RGVZ01; CAIYRB01	2.55152e-05
Bacteria; Patescibacteria; Gracilibacteria; UBA1369; UBA1369; WJLA01	2.55152e-05
Bacteria; Pseudomonadota; Gammaproteobacteria; Nevskiales; Nevskiaceae; SCRT01	2.51051e-05
Bacteria; Bacillota_A; Clostridia; Oscillospirales; UMGS1384; SIG502	2.48178e-05
Bacteria; Bacteroidota; Bacteroidia; Chitinophagales; Saprospiraceae; JABDMH01	2.48178e-05
Bacteria; Pseudomonadota; Gammaproteobacteria; Burkholderiales; CAIKXV01; CAIKXV01	2.48178e-05
Bacteria; Bacillota_A; Clostridia; Christensenellales; QALW01; UMGS1338	2.47495e-05
Bacteria; Chloroflexota; Chloroflexia; Thermomicrobiales; Thermomicrobiaceae; NA	2.47495e-05
Bacteria; Pseudomonadota; Gammaproteobacteria; Burkholderiales; Methylophilaceae; CABHOJ01	2.46726e-05
Bacteria; Spirochaetota; Spirochaetia; Treponematales; Treponemataceae; NA	2.46726e-05
Bacteria; Bacillota_A; Clostridia; Peptostreptococcales; Anaerovoracaceae; Emergencia	2.45518e-05
Bacteria; Bacillota_A; Clostridia; Christensenellales; CAG-74; RUG11247	2.42751e-05
Bacteria; Bacteroidota; Bacteroidia; Bacteroidales; Muribaculaceae; M3	2.42261e-05
Bacteria; Spirochaetota; Spirochaetia; Treponematales; Treponemataceae; Spiro-10	2.38095e-05
Bacteria; Bacillota_A; Clostridia; Lachnospirales; CAG-274; Tyzzerella	2.34968e-05
Bacteria; Actinomycetota; Coriobacteriia; Coriobacteriales; Eggerthellaceae; CAKUOV01	2.34796e-05
Bacteria; Bacillota_A; Clostridia; Lachnospirales; Lachnospiraceae; CAKRHR01	2.34794e-05
Bacteria; Planctomycetota; Planctomycetia; Pirellulales; Pirellulaceae; Anatilimnocola	2.33107e-05
Bacteria; Planctomycetota; Planctomycetia; Planctomycetales; Planctomycetaceae; Schlesneria	2.32241e-05
Bacteria; Pseudomonadota; Gammaproteobacteria; Legionellales; Legionellaceae; CAISSD01	2.32241e-05
Bacteria; Bacillota; Bacilli; Brevibacillales; Brevibacillaceae; Brevibacillus	2.31013e-05
Bacteria; Pseudomonadota; Gammaproteobacteria; Burkholderiales; Burkholderiaceae_C; Bordetella_A	2.31013e-05
Bacteria; Bacillota; Bacilli; Thermoactinomycetales; Thermoactinomycetaceae; Baia	2.29637e-05
Bacteria; Actinomycetota; Actinomycetia; Streptosporangiales; Streptosporangiaceae; Herbidospora	2.257e-05
Bacteria; Bdellovibrionota; Bdellovibrionia; Bdellovibrionales; NA; NA	2.24399e-05
Bacteria; Pseudomonadota; Alphaproteobacteria; Rhizobiales; Xanthobacteraceae; VAZQ01	2.24399e-05
Bacteria; Pseudomonadota; Alphaproteobacteria; Rhodobacterales; Rhodobacteraceae; Roseinatronobacter	2.21503e-05
Bacteria; Bacillota_A; Clostridia; Lachnospirales; Lachnospiraceae; Velocimicrobium	2.21097e-05
Bacteria; Actinomycetota; Acidimicrobiia; Acidimicrobiales; Ilumatobacteraceae; UBA3006	2.20987e-05
Bacteria; Bdellovibrionota; Oligoflexia; Oligoflexales; NA; NA	2.20603e-05
Bacteria; Chloroflexota; Dehalococcoidia; DSTF01; JACRBR01; DTUCFX13	2.20358e-05
Bacteria; Myxococcota; UBA727; UBA727; VGSZ01; VGSZ01	2.20358e-05
Bacteria; Actinomycetota; Coriobacteriia; Coriobacteriales; Atopobiaceae; CADBMC01	2.18223e-05
Bacteria; Pseudomonadota; Gammaproteobacteria; Xanthomonadales; SZUA-36; WTJD01	2.18223e-05
Bacteria; Bacillota_A; Clostridia; Tissierellales; Tissierellaceae_A; NA	2.14681e-05
Bacteria; Actinomycetota; Actinomycetia; Mycobacteriales; Cryptosporangiaceae; Cryptosporangium	2.13253e-05
Bacteria; Pseudomonadota; Alphaproteobacteria; Micavibrionales; UBA2020; PALSA-926	2.11948e-05
Bacteria; Bacillota_A; Clostridia; Christensenellales; Borkfalkiaceae; UBA10281	2.11903e-05
Bacteria; Bacillota_A; Clostridia; Peptostreptococcales; Natronincolaceae; NA	2.11903e-05
Bacteria; Pseudomonadota; Gammaproteobacteria; Burkholderiales; Methylophilaceae; Methylovorus	2.11903e-05
Bacteria; Bacillota_A; Thermoanaerobacteria; Thermoanaerobacterales; Thermoanaerobacteraceae; Thermoanaerobacterium	2.11562e-05
Bacteria; Pseudomonadota; Alphaproteobacteria; Caulobacterales; Caulobacteraceae; CAIOYC01	2.10241e-05
Bacteria; Bacillota_A; Clostridia; Eubacteriales; Alkalibacteraceae; M08DMB	2.08907e-05
Bacteria; Chloroflexota; Anaerolineae; Anaerolineales; Anaerolineaceae; T78	2.08907e-05
Bacteria; Pseudomonadota; Gammaproteobacteria; Enterobacterales; Enterobacteriaceae; Ewingella	2.08907e-05
Bacteria; Bacillota; Bacilli; Erysipelotrichales; Erysipelotrichaceae; Faecalicoccus	2.06794e-05
Bacteria; Bacteroidota; Bacteroidia; Flavobacteriales; UBA2798; UBA2798	2.06219e-05
Bacteria; Bacillota_A; Clostridia; Clostridiales; Clostridiaceae; Clostridium_F	2.06144e-05
Bacteria; Pseudomonadota; Alphaproteobacteria; Rhodospirillales_A; UBA2165; NA	2.06144e-05
Bacteria; Pseudomonadota; Alphaproteobacteria; Rickettsiales; UBA6187; JAJONM01	2.06144e-05
Bacteria; Pseudomonadota; Gammaproteobacteria; Pseudomonadales; Moraxellaceae; Alkanindiges	2.0563e-05
Bacteria; Actinomycetota; Coriobacteriia; Coriobacteriales; Atopobiaceae; Paratractidigestivibacter	2.0505e-05
Bacteria; Cyanobacteriota; Cyanobacteriia; FACHB-46; FACHB-46; Trichocoleus	2.05037e-05
Bacteria; Nitrospirota; Nitrospiria; Nitrospirales; Nitrospiraceae; Nitrospira_A	2.05037e-05
Bacteria; Bacteroidota; Bacteroidia; Bacteroidales; WCHB1-69; RUG11690	2.04921e-05
Bacteria; Acidobacteriota; Terriglobia; Bryobacterales; Bryobacteraceae; JACTMJ01	2.04122e-05
Bacteria; Bacillota_A; Clostridia; Clostridiales; Clostridiaceae; Clostridium_AK	2.04122e-05
Bacteria; Bacillota_A; Clostridia; Tissierellales; Sedimentibacteraceae; UBA1535	2.04122e-05
Bacteria; Pseudomonadota; Gammaproteobacteria; Nevskiales; Nevskiaceae; Stagnimonas	2.04122e-05
Bacteria; Pseudomonadota; Gammaproteobacteria; Diplorickettsiales; Diplorickettsiaceae; Aquirickettsiella	2.02562e-05
Bacteria; Bacillota; Bacilli; Bacillales; Planococcaceae; Solibacillus	2.01145e-05
Bacteria; Bacillota; Bacilli; Bacillales; Planococcaceae; Lysinibacillus	2.00763e-05
Bacteria; Actinomycetota; Actinomycetia; Actinomycetales; Beutenbergiaceae; HY158	1.9834e-05
Bacteria; Bacillota; Bacilli; RFN20; CAG-826; CAJOLV01	1.97996e-05
Bacteria; Pseudomonadota; Gammaproteobacteria; Pseudomonadales; Oleiphilaceae; NA	1.97996e-05
Bacteria; Bacteroidota; Bacteroidia; Chitinophagales; Chitinophagaceae; CAILAF01	1.95922e-05
Bacteria; Bdellovibrionota; Bacteriovoracia; Bacteriovoracales; Bacteriovoracaceae; NA	1.95807e-05
Bacteria; Bacillota_A; Clostridia; TANB77; CAG-465; CAG-465	1.94167e-05
Bacteria; Campylobacterota; Campylobacteria; Campylobacterales; Sulfurospirillaceae; Sulfurospirillum	1.94167e-05
Bacteria; Myxococcota; Polyangia; Nannocystales; Nannocystaceae; NA	1.93459e-05
Bacteria; Pseudomonadota; Alphaproteobacteria; Micropepsales; Micropepsaceae; JADZAI01	1.92586e-05
Bacteria; Bacteroidota; Bacteroidia; Chitinophagales; Chitinophagaceae; Flavihumibacter	1.90348e-05
Bacteria; Bacillota; Bacilli; Lactobacillales; Aerococcaceae; Fundicoccus	1.8697e-05
Bacteria; Pseudomonadota; Gammaproteobacteria; Burkholderiales; Aquaspirillaceae; Rivicola	1.85396e-05
Bacteria; Bacillota_A; Clostridia; Lachnospirales; Lachnospiraceae; Diplocloster	1.82508e-05
Bacteria; Desulfobacterota_F; Desulfuromonadia; Desulfuromonadales; UBA2294; BM707	1.82444e-05
Bacteria; Bacillota_A; Clostridia; Peptostreptococcales; Anaerovoracaceae; VUNA01	1.80055e-05
Bacteria; Bacillota; Bacilli; Haloplasmatales; Turicibacteraceae; WRKJ01	1.79715e-05
Bacteria; Bdellovibrionota; Bdellovibrionia; Bdellovibrionales; JAMPXM01; NA	1.7882e-05
Bacteria; Patescibacteria; ABY1; SG8-24; UBA9934; JAGORL01	1.78607e-05
Bacteria; Planctomycetota; Phycisphaerae; Phycisphaerales; UBA1924; UBA6054	1.78607e-05
Bacteria; Pseudomonadota; Alphaproteobacteria; Rhodospirillales_A; UXAT02; NA	1.78607e-05
Bacteria; Bacteroidota; Bacteroidia; Chitinophagales; Chitinophagaceae; UBA1312	1.78352e-05
Bacteria; Bacillota_B; Desulfotomaculia; Desulfotomaculales; Desulfotomaculaceae; Desulfotomaculum	1.76633e-05
Bacteria; Planctomycetota; Planctomycetia; Pirellulales; Lacipirellulaceae; Bythopirellula	1.76286e-05
Bacteria; Pseudomonadota; Alphaproteobacteria; Caulobacterales; Maricaulaceae; Euryhalocaulis	1.76286e-05
Bacteria; Bacteroidota; Bacteroidia; Flavobacteriales; Flavobacteriaceae; Muricauda	1.74419e-05
Bacteria; Actinomycetota; Acidimicrobiia; IMCC26256; NA; NA	1.73247e-05
Bacteria; Bacillota; Bacilli; Brevibacillales; Brevibacillaceae; Brevibacillus_D	1.73247e-05
Bacteria; Bacteroidota; Bacteroidia; Cytophagales; Amoebophilaceae; Amoebophilus	1.73247e-05
Bacteria; Actinomycetota; Thermoleophilia; Solirubrobacterales; 70-9; AC-56	1.72192e-05
Bacteria; Actinomycetota; Actinomycetia; Actinomycetales; Cellulomonadaceae; Cellulomonas	1.71852e-05
Bacteria; Pseudomonadota; Gammaproteobacteria; Enterobacterales_A; Succinivibrionaceae; UBA2804	1.71745e-05
Bacteria; Bacillota_A; Clostridia; Lachnospirales; Lachnospiraceae; Lactonifactor	1.69558e-05
Bacteria; Pseudomonadota; Alphaproteobacteria; Rhizobiales; Rhizobiaceae; Bartonella_A	1.6782e-05
Bacteria; Bacillota_A; Clostridia; Oscillospirales; Ruminococcaceae; Massiliimalia	1.6771e-05
Bacteria; Actinomycetota; Acidimicrobiia; Acidimicrobiales; UBA11606; VYCW01	1.65741e-05
Bacteria; Pseudomonadota; Gammaproteobacteria; Pseudomonadales; Pseudohongiellaceae; UBA9145	1.64526e-05
Bacteria; Bacillota; Bacilli; Bacillales; Planococcaceae; Metasolibacillus	1.58643e-05
Bacteria; Bacillota_A; Clostridia; Oscillospirales; CAG-272; CAG-724	1.57548e-05
Bacteria; Planctomycetota; Brocadiia; CAIUPP01; CAIUPP01; JAKJEM01	1.57548e-05
Bacteria; Bacillota; Bacilli; Thermoactinomycetales; Thermoactinomycetaceae; Shimazuella	1.54608e-05
Bacteria; Pseudomonadota; Gammaproteobacteria; Burkholderiales; Chitinibacteraceae; Chitinilyticum	1.54608e-05
Bacteria; Pseudomonadota; Gammaproteobacteria; Burkholderiales; Chitinibacteraceae; Chitiniphilus	1.54608e-05
Bacteria; Pseudomonadota; Alphaproteobacteria; Rhizobiales; Stappiaceae; Stappia	1.53091e-05
Bacteria; Pseudomonadota; Gammaproteobacteria; Burkholderiales; Thiobacillaceae; NA	1.52188e-05
Bacteria; Gemmatimonadota; Gemmatimonadetes; Longimicrobiales; UBA6960; NA	1.50174e-05
Bacteria; Bacteroidota; Bacteroidia; Cytophagales; Cyclobacteriaceae; JAFIEW01	1.47299e-05
Bacteria; Bacteroidota; Bacteroidia; AKYH767; B-17BO; UBA4416	1.46455e-05
Bacteria; Gemmatimonadota; Gemmatimonadetes; Gemmatimonadales; Gemmatimonadaceae; PNKF01	1.46455e-05
Bacteria; Desulfobacterota; Desulfovibrionia; Desulfovibrionales; Desulfovibrionaceae; Desulfovibrio	1.45983e-05
Bacteria; Actinomycetota; Coriobacteriia; Coriobacteriales; Eggerthellaceae; Anaerotardibacter	1.45955e-05
Bacteria; Pseudomonadota; Alphaproteobacteria; Rhodospirillales; Rhodospirillaceae; JADFXL01	1.4297e-05
Bacteria; Bacillota; Bacilli; Lactobacillales; Enterococcaceae; Enterococcus_C	1.4073e-05
Bacteria; Bacillota_A; Clostridia; Oscillospirales; Oscillospiraceae; WRMH01	1.40653e-05
Bacteria; Pseudomonadota; Alphaproteobacteria; Azospirillales; Azospirillaceae; Nitrospirillum	1.3978e-05
Bacteria; Spirochaetota; Spirochaetia; Treponematales; Treponemataceae; RGIG9060	1.39271e-05
Bacteria; Actinomycetota; Actinomycetia; Actinomycetales; Cellulomonadaceae; Cellulomonas_A	1.38435e-05
Bacteria; Patescibacteria; Paceibacteria; UBA9983_A; UBA918; OLB19	1.38185e-05
Bacteria; Pseudomonadota; Gammaproteobacteria; Enterobacterales; Enterobacteriaceae; Morganella	1.38185e-05
Bacteria; Bacillota_A; Clostridia; Christensenellales; UBA1242; UMGS1908	1.37877e-05
Bacteria; Bacteroidota; Bacteroidia; Chitinophagales; Chitinophagaceae; Flaviaesturariibacter	1.37877e-05
Bacteria; Verrucomicrobiota; Lentisphaeria; Victivallales; UBA1829; UBA1829	1.37877e-05
Bacteria; Bdellovibrionota; UBA2361; UBA2361; OMII01; OMII01	1.33507e-05
Bacteria; Pseudomonadota; Alphaproteobacteria; Rhizobiales; Rhizobiaceae; VTOM01	1.32215e-05
Bacteria; Pseudomonadota; Gammaproteobacteria; Burkholderiales; Burkholderiaceae_B; Comamonas_F	1.31822e-05
Bacteria; Pseudomonadota; Gammaproteobacteria; Nevskiales; Nevskiaceae; Flagellatimonas	1.29141e-05
Bacteria; Myxococcota; Myxococcia; Myxococcales; NA; NA	1.27576e-05
Bacteria; Actinomycetota; Thermoleophilia; Gaiellales; Gaiellaceae; 3-1-20CM-4-69-9	1.23748e-05
Bacteria; Bacillota; Bacilli; Erysipelotrichales; NA; NA	1.18901e-05
Bacteria; Planctomycetota; Planctomycetia; Pirellulales; Pirellulaceae; Novipirellula	1.17484e-05
Bacteria; Pseudomonadota; Alphaproteobacteria; Rhizobiales; Xanthobacteraceae; Palsa-892	1.17172e-05
Bacteria; Pseudomonadota; Alphaproteobacteria; Azospirillales; Azospirillaceae; NA	1.16554e-05
Bacteria; Pseudomonadota; Alphaproteobacteria; Micavibrionales; Micavibrionaceae; UBA7657	1.14514e-05
Bacteria; Bacillota; Bacilli; Lactobacillales; Aerococcaceae; Eremococcus	1.14185e-05
Bacteria; Bacillota_A; Clostridia; Peptostreptococcales; Natronincolaceae; Alkaliphilus	1.09112e-05
Bacteria; Bacteroidota; Bacteroidia; Bacteroidales; Dysgonomonadaceae; UBA2632	1.09112e-05
Bacteria; Bacillota_A; Clostridia; Lachnospirales; Lachnospiraceae; Butyribacter	1.03072e-05
Bacteria; Bacteroidota; Kapabacteria; OLB7; OLB7; JAGWAZ01	1.03072e-05
Bacteria; Campylobacterota; Campylobacteria; Campylobacterales; Helicobacteraceae; Helicobacter_C	1.03072e-05
Bacteria; Pseudomonadota; Alphaproteobacteria; Rickettsiales; Midichloriaceae; JAJTHY01	1.03072e-05
Bacteria; Chloroflexota; Chloroflexia; Thermomicrobiales; Thermomicrobiaceae; Sphaerobacter	1.02061e-05
Bacteria; Pseudomonadota; Gammaproteobacteria; Burkholderiales; Chromobacteriaceae; Aquitalea	1.00415e-05
Bacteria; Bacillota_C; Negativicutes; Veillonellales; Dialisteraceae; Allisonella	9.86515e-06
Bacteria; Bacillota; Bacilli; Lactobacillales; Aerococcaceae; Jeotgalibaca	9.25858e-06
Bacteria; Elusimicrobiota; Endomicrobia; Endomicrobiales; Endomicrobiaceae; JAHDQW01	9.12218e-06
Bacteria; Bacteroidota; NA; NA; NA; NA	8.83796e-06
Bacteria; Bacillota_G; Limnochordia; DTU080; RSA5; RSA5	8.81431e-06
Bacteria; Chloroflexota; Limnocylindria; Limnocylindrales; CSP1-4; Palsa-1032	8.81431e-06
Bacteria; Pseudomonadota; Gammaproteobacteria; Pseudomonadales; Pseudomonadaceae; Entomomonas	8.78787e-06
Bacteria; Chloroflexota; Dehalococcoidia; UBA2979; UBA2979; RH-chloro-G1	8.65216e-06
Bacteria; Bacillota_A; Clostridia; TANB77; CAG-508; UMGS1933	8.5782e-06
Bacteria; Bacillota; Bacilli; Lactobacillales; Lactobacillaceae; Ligilactobacillus	8.47791e-06
Bacteria; Patescibacteria; Saccharimonadia; Saccharimonadales; UBA4665; CAIYEO01	8.47791e-06
Bacteria; Armatimonadota; Fimbriimonadia; Fimbriimonadales; Fimbriimonadaceae; SZAS-5	8.29112e-06
Bacteria; Bacillota; Bacilli; Paenibacillales; Paenibacillaceae; Paenibacillus	8.27816e-06
Bacteria; Actinomycetota; Thermoleophilia; RBG-16-64-13; RBG-16-64-13; JAHJSA01	8.27262e-06
Bacteria; Pseudomonadota; Gammaproteobacteria; Burkholderiales; Burkholderiaceae_B; Pelomonas	7.70711e-06
Bacteria; Pseudomonadota; Gammaproteobacteria; Enterobacterales_A; Alteromonadaceae; Colwellia	7.56063e-06
Bacteria; Bacteroidota; Bacteroidia; Cytophagales; Spirosomaceae; IE-0392	7.29774e-06
Bacteria; Pseudomonadota; Gammaproteobacteria; Enterobacterales_A; Vibrionaceae; NA	7.27412e-06
Bacteria; Bacillota_A; Clostridia; Tissierellales; Sporanaerobacteraceae; Anaerosalibacter	6.99322e-06
Bacteria; Actinomycetota; Actinomycetia; Actinomycetales; Beutenbergiaceae; Ruania	6.92173e-06
Bacteria; Pseudomonadota; Gammaproteobacteria; Burkholderiales; Burkholderiaceae_B; Alicycliphilus	6.71278e-06
Bacteria; Bdellovibrionota; Bdellovibrionia; NA; NA; NA	6.63546e-06
Bacteria; Bacillota; Bacilli; RF39; UBA660; Onthocola_B	6.18965e-06
Bacteria; Bdellovibrionota; UBA2428; UBA2428; UBA2428; CAMCVE01	5.72571e-06
Bacteria; Pseudomonadota; Gammaproteobacteria; Burkholderiales; Rhodocyclaceae; Accumulibacter	5.53757e-06
Bacteria; Pseudomonadota; Gammaproteobacteria; Burkholderiales; Rhodocyclaceae; Azovibrio	5.47331e-06
Bacteria; Bacillota; Bacilli; Bacillales; Bacillaceae_B; Rossellomorea	5.28904e-06
Bacteria; Bacillota_B; Thermincolia; Thermincolales; UBA2595; W-Firmicutes-14	5.26417e-06
Bacteria; Bacillota_C; Negativicutes; Veillonellales; Megasphaeraceae; NA	4.93257e-06
Bacteria; Pseudomonadota; Gammaproteobacteria; Xanthomonadales; Xanthomonadaceae; Xanthomonas_A	4.80545e-06
Bacteria; Actinomycetota; Actinomycetia; Nanopelagicales; Nanopelagicaceae; Nanopelagicus	4.67202e-06
Bacteria; Actinomycetota; Acidimicrobiia; Acidimicrobiales; Microtrichaceae; SSF14	4.65716e-06
Bacteria; Pseudomonadota; Gammaproteobacteria; Enterobacterales_A; Pasteurellaceae; Glaesserella	3.68973e-06
Bacteria; Bacillota; Bacilli; Lactobacillales; Lactobacillaceae; Limosilactobacillus	3.63706e-06
Bacteria; Bacillota; Bacilli; RF39; UBA660; Aphodocola	3.63706e-06
	100

## Sheet: Lung
Supplemental Table 3: Average relative abundance (Avg_RA) of ASVs (Taxon) for sampling site (tonsil, nostril, and lung) and timepoint (Day 0, 7, 14, 21, 28, 35, 42, 49, and 52).
Average relative abundance of all lung samples across timepoint (Day 52)
Taxon	Avg_RA
Bacteria; Actinomycetota; Actinomycetia; Actinomycetales; Microbacteriaceae; Rhodoluna	41.7877
Bacteria; Bacteroidota; Bacteroidia; Flavobacteriales; Flavobacteriaceae; Flavobacterium	30.6289
Bacteria; Bacteroidota; Bacteroidia; Flavobacteriales; Weeksellaceae; Elizabethkingia	14.4308
Bacteria; Pseudomonadota; Gammaproteobacteria; Xanthomonadales; Xanthomonadaceae; Pseudoxanthomonas	4.1003
Bacteria; Actinomycetota; Actinomycetia; Propionibacteriales; Nocardioidaceae; Aeromicrobium	3.44517
Bacteria; Pseudomonadota; Alphaproteobacteria; Rhizobiales; Rhizobiaceae; Hoeflea	1.57973
Bacteria; Pseudomonadota; Gammaproteobacteria; Burkholderiales; Neisseriaceae; NA	0.794456
Bacteria; Bacillota; Bacilli; Mycoplasmatales; Metamycoplasmataceae; Mesomycoplasma	0.353955
Bacteria; Pseudomonadota; Gammaproteobacteria; Enterobacterales_A; Aeromonadaceae; Aeromonas	0.320554
Bacteria; Bacteroidota; Bacteroidia; Bacteroidales; Bacteroidaceae; Prevotella	0.271867
Bacteria; Bacteroidota; Bacteroidia; Flavobacteriales; Weeksellaceae; Chryseobacterium	0.14158
Bacteria; Pseudomonadota; Gammaproteobacteria; Pseudomonadales; Pseudomonadaceae; Pseudomonas_B	0.137158
Bacteria; Pseudomonadota; Gammaproteobacteria; Burkholderiales; Burkholderiaceae_B; NA	0.115559
Bacteria; Pseudomonadota; Gammaproteobacteria; Enterobacterales; Enterobacteriaceae; Klebsiella	0.087713
Bacteria; Pseudomonadota; Alphaproteobacteria; Rhizobiales; Xanthobacteraceae; NA	0.0782764
Bacteria; Actinomycetota; Actinomycetia; Propionibacteriales; Propionibacteriaceae; Cutibacterium	0.0733546
Bacteria; Pseudomonadota; Gammaproteobacteria; Burkholderiales; Neisseriaceae; Alysiella	0.0683781
Bacteria; Pseudomonadota; Gammaproteobacteria; Enterobacterales; Enterobacteriaceae; NA	0.0669271
Bacteria; Bacillota_A; Clostridia; Oscillospirales; Oscillospiraceae; Faecousia	0.0611653
Bacteria; NA; NA; NA; NA; NA	0.0566653
Bacteria; Actinomycetota; Actinomycetia; Actinomycetales; Microbacteriaceae; Microbacterium	0.0527578
Bacteria; Pseudomonadota; Alphaproteobacteria; Rhizobiales; Beijerinckiaceae; Methylobacterium	0.0461635
Bacteria; Bacteroidota; Bacteroidia; Chitinophagales; Chitinophagaceae; NA	0.0459383
Bacteria; Bacillota_A; Clostridia; Clostridiales; Clostridiaceae; Clostridium	0.0424956
Bacteria; Pseudomonadota; Gammaproteobacteria; Pseudomonadales; Pseudomonadaceae; NA	0.0410182
Bacteria; Bacillota; Bacilli; Erysipelotrichales; Erysipelotrichaceae; Bulleidia	0.0372793
Bacteria; Pseudomonadota; Gammaproteobacteria; Burkholderiales; Burkholderiaceae; Ralstonia	0.0370391
Bacteria; Actinomycetota; Actinomycetia; Mycobacteriales; Mycobacteriaceae; Corynebacterium	0.0333248
Bacteria; Bacteroidota; Bacteroidia; Bacteroidales; UBA932; Cryptobacteroides	0.0326934
Bacteria; Pseudomonadota; Gammaproteobacteria; Burkholderiales; Burkholderiaceae; Telluria	0.028777
Bacteria; Bacillota_A; Clostridia; Tissierellales; Peptoniphilaceae; Anaerococcus	0.0280786
Bacteria; Bacteroidota; Bacteroidia; Bacteroidales; Bacteroidaceae; NA	0.0278345
Bacteria; Bacillota_A; Clostridia; Tissierellales; Peptoniphilaceae; Finegoldia	0.0258452
Bacteria; Pseudomonadota; Gammaproteobacteria; Pseudomonadales; Pseudomonadaceae; Pseudomonas_E	0.0255059
Bacteria; Pseudomonadota; Alphaproteobacteria; Caulobacterales; Caulobacteraceae; Brevundimonas	0.024268
Bacteria; Bacteroidota; Bacteroidia; Chitinophagales; Chitinophagaceae; Arachidicoccus	0.02329
Bacteria; Bacillota_A; Clostridia; Oscillospirales; Butyricicoccaceae; Pseudobutyricicoccus	0.0230723
Bacteria; Pseudomonadota; Alphaproteobacteria; Sphingomonadales; Sphingomonadaceae; Erythrobacter	0.0225282
Bacteria; Pseudomonadota; Alphaproteobacteria; Sphingomonadales; Sphingomonadaceae; NA	0.0217923
Bacteria; Bacteroidota; Bacteroidia; Bacteroidales; Bacteroidaceae; Alloprevotella	0.0208615
Bacteria; Actinomycetota; Actinomycetia; Streptosporangiales; Streptosporangiaceae; Spirillospora	0.0204655
Bacteria; Bacteroidota; Bacteroidia; Bacteroidales; Tannerellaceae; Parabacteroides	0.0202934
Bacteria; Bacillota_A; Clostridia; Oscillospirales; Ruminococcaceae; Gemmiger	0.0199162
Bacteria; Actinomycetota; Actinomycetia; Actinomycetales; Dermatophilaceae; NA	0.0187486
Bacteria; Pseudomonadota; Gammaproteobacteria; Enterobacterales_A; Succinivibrionaceae; Succinivibrio	0.0184338
Bacteria; Chloroflexota; Dehalococcoidia; NA; NA; NA	0.0180946
Bacteria; Bacillota_A; Clostridia; Lachnospirales; Lachnospiraceae; UBA4285	0.0180661
Bacteria; Bacillota_A; Clostridia; Oscillospirales; Ruminococcaceae; Ruminococcus	0.0177396
Bacteria; Pseudomonadota; Gammaproteobacteria; Burkholderiales; Burkholderiaceae_C; Pelistega	0.017717
Bacteria; Bacteroidota; Bacteroidia; Bacteroidales; Muribaculaceae; CAG-485	0.0173042
Bacteria; Bacillota; Bacilli; Erysipelotrichales; Coprobacillaceae; Longibaculum	0.0169777
Bacteria; Actinomycetota; Thermoleophilia; Solirubrobacterales; Solirubrobacteraceae; JAGIBJ01	0.0167007
Bacteria; Actinomycetota; Actinomycetia; Actinomycetales; Actinomycetaceae; Trueperella	0.0166512
Bacteria; Pseudomonadota; Gammaproteobacteria; Burkholderiales; NA; NA	0.0159054
Bacteria; Actinomycetota; Actinomycetia; Mycobacteriales; Pseudonocardiaceae; Pseudonocardia	0.0158047
Bacteria; Bacteroidota; Bacteroidia; Cytophagales; Hymenobacteraceae; Solirubrum	0.0156432
Bacteria; Pseudomonadota; Alphaproteobacteria; Rhizobiales; Hyphomicrobiaceae; NA	0.015618
Bacteria; Bacillota_A; Clostridia; Lachnospirales; Lachnospiraceae; CAG-791	0.0148247
Bacteria; Fusobacteriota; Fusobacteriia; Fusobacteriales; Fusobacteriaceae; Fusobacterium_C	0.0145676
Bacteria; Bacillota_A; Clostridia; TANB77; CAG-508; UMGS1663	0.0142268
Bacteria; Bacillota_A; Clostridia; Tissierellales; Peptoniphilaceae; Mediannikoviicoccus	0.0138216
Bacteria; Bacillota_A; Clostridia; Tissierellales; Peptoniphilaceae; Parvimonas	0.0138216
Bacteria; Actinomycetota; Actinomycetia; Actinomycetales; Dermatophilaceae; JAJXUB01	0.0137345
Bacteria; Actinomycetota; Actinomycetia; Mycobacteriales; Pseudonocardiaceae; Saccharomonospora	0.0131686
Bacteria; Fusobacteriota; Fusobacteriia; Fusobacteriales; Fusobacteriaceae; Fusobacterium	0.0127243
Bacteria; Bacteroidota; Bacteroidia; Flavobacteriales; Weeksellaceae; Epilithonimonas	0.0126444
Bacteria; Chloroflexota; Limnocylindria; Limnocylindrales; CSP1-4; UBA5189	0.0124616
Bacteria; Bacillota_A; Clostridia; Tissierellales; Peptoniphilaceae; Peptoniphilus_A	0.0123732
Bacteria; Chloroflexota; Anaerolineae; Caldilineales; Caldilineaceae; JADJPH01	0.0121891
Bacteria; Bacillota_A; Clostridia; Oscillospirales; Acutalibacteraceae; RUG420	0.0120701
Bacteria; Bacillota_C; Negativicutes; Acidaminococcales; Acidaminococcaceae; Succiniclasticum	0.0116721
Bacteria; Pseudomonadota; Gammaproteobacteria; Burkholderiales; Neisseriaceae; Neisseria	0.0113328
Bacteria; Actinomycetota; Actinomycetia; Actinomycetales; Dermatophilaceae; Terracoccus	0.0109004
Bacteria; Pseudomonadota; Gammaproteobacteria; Enterobacterales; Enterobacteriaceae; Escherichia	0.0108832
Bacteria; Pseudomonadota; Gammaproteobacteria; NA; NA; NA	0.00978691
Bacteria; Actinomycetota; Coriobacteriia; Coriobacteriales; Eggerthellaceae; Berryella	0.00946836
Bacteria; Bacteroidota; Bacteroidia; Bacteroidales; Muribaculaceae; SFTJ01	0.00946836
Bacteria; Bacillota_A; Clostridia; Tissierellales; Peptoniphilaceae; Ezakiella	0.00925069
Bacteria; Bacillota; Bacilli; Erysipelotrichales; Coprobacillaceae; Intestinibaculum	0.0090857
Bacteria; Actinomycetota; Actinomycetia; Mycobacteriales; Mycobacteriaceae; Dietzia	0.00903786
Bacteria; Bacteroidota; Bacteroidia; Flavobacteriales; Flavobacteriaceae; BACL21	0.00813094
Bacteria; Bacillota_A; Clostridia; Lachnospirales; Lachnospiraceae; Oribacterium	0.00801676
Bacteria; Fusobacteriota; Fusobacteriia; Fusobacteriales; Leptotrichiaceae; Caviibacter	0.00800926
Bacteria; Actinomycetota; Actinomycetia; Actinomycetales; Micrococcaceae; Nesterenkonia	0.00761822
Bacteria; Cyanobacteriota; Vampirovibrionia; Gastranaerophilales; Gastranaerophilaceae; UBA2813	0.00638873
Bacteria; Pseudomonadota; Gammaproteobacteria; Enterobacterales_A; Pasteurellaceae; Haemophilus_D	0.00595726
Bacteria; Pseudomonadota; Gammaproteobacteria; Pseudomonadales; Moraxellaceae; Acinetobacter	0.00576563
Bacteria; Pseudomonadota; Gammaproteobacteria; Enterobacterales_A; Pasteurellaceae; Actinobacillus_A	0.00555789
Bacteria; Bacteroidota; Bacteroidia; Bacteroidales; Muribaculaceae; Sodaliphilus	0.00485237
Bacteria; Bacteroidota; Bacteroidia; Sphingobacteriales; Sphingobacteriaceae; Pedobacter	0.00457816
Bacteria; Bacteroidota; Bacteroidia; Flavobacteriales; Weeksellaceae; JABCPE02	0.00457093
Bacteria; Bacillota_A; Clostridia; Lachnospirales; Lachnospiraceae; UBA1066	0.00454032
Bacteria; Bacillota; Bacilli; Mycoplasmatales; Mycoplasmoidaceae; Ureaplasma	0.004472
Bacteria; Actinomycetota; Actinomycetia; Actinomycetales; Micrococcaceae; Rothia	0.00402281
Bacteria; Pseudomonadota; Alphaproteobacteria; Sphingomonadales; Sphingomonadaceae; Sphingopyxis	0.00389867
Bacteria; Actinomycetota; Thermoleophilia; Solirubrobacterales; Solirubrobacteraceae; NA	0.00371752
Bacteria; Pseudomonadota; Gammaproteobacteria; Burkholderiales; Burkholderiaceae_B; Comamonas	0.0034963
Bacteria; Pseudomonadota; Gammaproteobacteria; Burkholderiales; Burkholderiaceae; Herbaspirillum	0.00348261
Bacteria; Acidobacteriota; Blastocatellia; Pyrinomonadales; Pyrinomonadaceae; OLB17	0.00344681
Bacteria; Bacteroidota; Bacteroidia; Bacteroidales; Bacteroidaceae; Bacteroides	0.00335121
Bacteria; Pseudomonadota; Gammaproteobacteria; Burkholderiales; Burkholderiaceae_B; Hydrogenophaga	0.00329384
Bacteria; Pseudomonadota; Alphaproteobacteria; Rhizobiales; Methyloligellaceae; Methyloceanibacter	0.00318167
Bacteria; Pseudomonadota; Gammaproteobacteria; Enterobacterales; Enterobacteriaceae; Enterobacter_A	0.00314476
Bacteria; Bacillota_A; Clostridia; Lachnospirales; Lachnospiraceae; Bilifractor	0.00300646
Bacteria; Bacteroidota; Bacteroidia; Cytophagales; Cyclobacteriaceae; Anditalea	0.00296434
Bacteria; Bacteroidota; Bacteroidia; Flavobacteriales; Weeksellaceae; NA	0.00291088
Bacteria; Bacteroidota; Bacteroidia; Bacteroidales; Porphyromonadaceae; Porphyromonas_A	0.00288462
Bacteria; Pseudomonadota; Gammaproteobacteria; Xanthomonadales; Xanthomonadaceae; Pseudoxanthomonas_A	0.0028341
Bacteria; Bacteroidota; Bacteroidia; Cytophagales; Spirosomaceae; Telluribacter	0.00258911
Bacteria; Pseudomonadota; Alphaproteobacteria; Rhizobiales; Rhizobiaceae; NA	0.0025367
Bacteria; Actinomycetota; Actinomycetia; Actinomycetales; Actinomycetaceae; Actinomyces	0.00252012
Bacteria; Actinomycetota; Coriobacteriia; Coriobacteriales; Atopobiaceae; Parafannyhessea	0.00240959
Bacteria; Pseudomonadota; Gammaproteobacteria; DSM-16500; DSM-16500; UBA4722	0.00238626
Bacteria; Bacillota_A; Clostridia; Oscillospirales; Ruminococcaceae; Faecalibacterium	0.00236397
Bacteria; Pseudomonadota; Alphaproteobacteria; Caulobacterales; Caulobacteraceae; Phenylobacterium	0.00217663
Bacteria; Actinomycetota; Actinomycetia; Propionibacteriales; Nocardioidaceae; Nocardioides	0.00195121
Bacteria; Bacteroidota; Bacteroidia; Flavobacteriales; Weeksellaceae; Cloacibacterium	0.00190397
Bacteria; Bacillota; Bacilli; Lactobacillales; Streptococcaceae; Streptococcus	0.00187904
Bacteria; Bacteroidota; Bacteroidia; Cytophagales; Amoebophilaceae; Amoebophilus	0.00179644
Bacteria; Bacillota_A; Clostridia; Lachnospirales; Lachnospiraceae; Frisingicoccus	0.00163197
Bacteria; Bacillota_A; Clostridia; Oscillospirales; Acutalibacteraceae; UMGS856	0.00141481
Bacteria; Planctomycetota; Planctomycetia; Planctomycetales; Planctomycetaceae; Caulifigura	0.00141408
Bacteria; Bacillota_A; Clostridia; Lachnospirales; Lachnospiraceae; NA	0.00138836
Bacteria; Spirochaetota; Spirochaetia; Treponematales; Treponemataceae; Treponema_D	0.00130924
Bacteria; Bacillota; Bacilli; Staphylococcales; Staphylococcaceae; Staphylococcus	0.00130427
Bacteria; Bacteroidota; Bacteroidia; Bacteroidales; Rikenellaceae; Alistipes	0.00127579
Bacteria; Bacteroidota; Bacteroidia; Flavobacteriales; Flavobacteriaceae; Lutibacter	0.00127579
Bacteria; Pseudomonadota; Gammaproteobacteria; Enterobacterales_A; Pasteurellaceae; NA	0.00124215
Bacteria; Actinomycetota; Actinomycetia; Actinomycetales; Dermatophilaceae; Serinicoccus	0.00121585
Bacteria; Pseudomonadota; Alphaproteobacteria; Rhizobiales; Rhizobiaceae; Agrobacterium	0.00114667
Bacteria; Bdellovibrionota; UBA1018; CAIPTA01; CAIPTA01; CAIPTA01	0.00112742
Bacteria; Actinomycetota; Coriobacteriia; Coriobacteriales; Atopobiaceae; UBA7748	0.0011257
Bacteria; Pseudomonadota; Gammaproteobacteria; Burkholderiales; Burkholderiaceae; Pandoraea	0.000982789
Bacteria; Pseudomonadota; Gammaproteobacteria; Pseudomonadales; Pseudomonadaceae; Pseudomonas	0.000979485
Bacteria; Actinomycetota; Actinomycetia; Actinomycetales; Brevibacteriaceae; Brevibacterium	0.000892528
Bacteria; Actinomycetota; Actinomycetia; Mycobacteriales; Pseudonocardiaceae; Actinomycetospora	0.000840889
Bacteria; Bacillota_A; Clostridia; Lachnospirales; Lachnospiraceae; CAG-194	0.000825513
Bacteria; Pseudomonadota; Gammaproteobacteria; Pseudomonadales; Moraxellaceae; Moraxella	0.000770428
Bacteria; Pseudomonadota; Alphaproteobacteria; Rhizobiales; Beijerinckiaceae; Bosea	0.000650373
Bacteria; Bacteroidota; Bacteroidia; Bacteroidales; Muribaculaceae; JAGBWK01	0.000563702
Bacteria; Bdellovibrionota; NA; NA; NA; NA	0.000540214
Bacteria; Pseudomonadota; Gammaproteobacteria; Xanthomonadales; Xanthomonadaceae; Luteimonas_D	0.000505135
Bacteria; Bacillota_A; Clostridia; Oscillospirales; Acutalibacteraceae; UBA6857	0.000493239
Bacteria; Actinomycetota; Actinomycetia; Actinomycetales; Dermabacteraceae; Brachybacterium	0.000487803
Bacteria; Pseudomonadota; Gammaproteobacteria; Xanthomonadales; Xanthomonadaceae; Lysobacter_B	0.000487803
Bacteria; Bacteroidota; Bacteroidia; Sphingobacteriales; Sphingobacteriaceae; Sphingobacterium	0.000424157
Bacteria; Pseudomonadota; Gammaproteobacteria; Xanthomonadales; Xanthomonadaceae; Lysobacter_C	0.000422776
Bacteria; Actinomycetota; Actinomycetia; Streptosporangiales; Streptosporangiaceae; Nocardiopsis	0.000375808
Bacteria; Bacillota_A; Clostridia; HGM11327; HGM11327; SIG351	0.000375233
Bacteria; Bacteroidota; Bacteroidia; Bacteroidales; NA; NA	0.000361481
Bacteria; Pseudomonadota; NA; NA; NA; NA	0.000353519
Bacteria; Bacillota; Bacilli; Erysipelotrichales; Coprobacillaceae; NA	0.000344
Bacteria; Pseudomonadota; Gammaproteobacteria; Enterobacterales_A; Pasteurellaceae; Rodentibacter_A	0.00033771
Bacteria; Bacillota_A; Clostridia; Saccharofermentanales; Fastidiosipilaceae; Fastidiosipila	0.000328826
Bacteria; Bacteroidota; Bacteroidia; Bacteroidales; Porphyromonadaceae; Porphyromonas	0.000321565
Bacteria; Actinomycetota; Actinomycetia; Actinomycetales; Micrococcaceae; Glutamicibacter	0.000305338
Bacteria; Actinomycetota; Actinomycetia; Mycobacteriales; Geodermatophilaceae; Blastococcus	0.000305338
Bacteria; Pseudomonadota; Gammaproteobacteria; Enterobacterales_A; Pasteurellaceae; Bibersteinia	0.000262663
Bacteria; Actinomycetota; Actinomycetia; Actinomycetales; Micrococcaceae; NA	0.000258363
Bacteria; Bacteroidota; Bacteroidia; Chitinophagales; Chitinophagaceae; Agriterribacter	0.000258363
Bacteria; Bacillota; Bacilli; Mycoplasmatales; Metamycoplasmataceae; Mycoplasmopsis_A	0.000217663
Bacteria; Gemmatimonadota; Gemmatimonadetes; NA; NA; NA	0.000187901
Bacteria; Pseudomonadota; Alphaproteobacteria; Caulobacterales; Caulobacteraceae; CAIMFV01	0.000187901
Bacteria; Actinomycetota; Actinomycetia; Actinomycetales; NA; NA	0.000187617
Bacteria; Pseudomonadota; Gammaproteobacteria; Enterobacterales_A; Succinivibrionaceae; UBA2810	0.000187617
Bacteria; Actinomycetota; Actinomycetia; Actinomycetales; Micrococcaceae; Micrococcus	0.000169663
Bacteria; Bacillota_A; Clostridia; TANB77; CAG-508; CAG-269	0.000164413
Bacteria; Pseudomonadota; Gammaproteobacteria; Pseudomonadales; Moraxellaceae; Psychrobacter	0.000155426
Bacteria; Bacillota_A; Clostridia; Christensenellales; CAG-917; CAG-475	0.000150093
Bacteria; Actinomycetota; Acidimicrobiia; IMCC26256; JADLDD01; JADLDD01	0.000140925
Bacteria; Bacillota; Bacilli; Mycoplasmatales; Mycoplasmoidaceae; Eperythrozoon_A	0.00011657
Bacteria; Pseudomonadota; Gammaproteobacteria; Enterobacterales_A; NA; NA	8.48313e-05
Bacteria; Pseudomonadota; Gammaproteobacteria; Burkholderiales; SG8-41; UBA5216	7.04627e-05
Bacteria; Actinomycetota; Actinomycetia; Actinomycetales; Microbacteriaceae; NA	4.69752e-05

## Sheet: Day 0
Supplemental Table 3: Average relative abundance (Avg_RA) of ASVs (Taxon) for sampling site (tonsil, nostril, and lung) and timepoint (Day 0, 7, 14, 21, 28, 35, 42, 49, and 52).
Average relative abundance of all nostril and tonsil samples across Day 0.
Taxon	Avg_RA
Bacteria; Pseudomonadota; Gammaproteobacteria; Burkholderiales; Neisseriaceae; Neisseria	34.9241
Bacteria; Bacteroidota; Bacteroidia; Bacteroidales; Porphyromonadaceae; Porphyromonas	10.191
Bacteria; Actinomycetota; Actinomycetia; Propionibacteriales; Nocardioidaceae; Aeromicrobium	3.59337
Bacteria; Bacillota; Bacilli; Lactobacillales; Streptococcaceae; Streptococcus	3.43882
Bacteria; Actinomycetota; Actinomycetia; Actinomycetales; Microbacteriaceae; Rhodoluna	2.74803
Bacteria; Pseudomonadota; Gammaproteobacteria; Pseudomonadales; Moraxellaceae; Moraxella	2.73522
Bacteria; Pseudomonadota; Gammaproteobacteria; Burkholderiales; Neisseriaceae; Alysiella	2.64872
Bacteria; Bacteroidota; Bacteroidia; Flavobacteriales; Weeksellaceae; Chryseobacterium	2.06462
Bacteria; Bacteroidota; Bacteroidia; Flavobacteriales; Flavobacteriaceae; Flavobacterium	1.99804
Bacteria; Actinomycetota; Actinomycetia; Actinomycetales; Micrococcaceae; Rothia	1.85234
Bacteria; Pseudomonadota; Gammaproteobacteria; Burkholderiales; Neisseriaceae; NA	1.79713
Bacteria; Actinomycetota; Actinomycetia; Mycobacteriales; Mycobacteriaceae; Corynebacterium	1.43455
Bacteria; Pseudomonadota; Gammaproteobacteria; Burkholderiales; Burkholderiaceae_C; Oligella	1.26322
Bacteria; Pseudomonadota; Gammaproteobacteria; Enterobacterales_A; Pasteurellaceae; NA	1.21126
Bacteria; Pseudomonadota; Gammaproteobacteria; Pseudomonadales; Moraxellaceae; Psychrobacter	1.05409
Bacteria; Bacillota_A; Clostridia; Clostridiales; Clostridiaceae; Sarcina	0.7979
Bacteria; Bacteroidota; Bacteroidia; Flavobacteriales; Weeksellaceae; Empedobacter	0.781628
Bacteria; Bacteroidota; Bacteroidia; Flavobacteriales; Weeksellaceae; NA	0.72228
Bacteria; Actinomycetota; Actinomycetia; Actinomycetales; Micrococcaceae; NA	0.673464
Bacteria; Pseudomonadota; Gammaproteobacteria; Burkholderiales; Burkholderiaceae; Pandoraea	0.669534
Bacteria; Bacteroidota; Bacteroidia; Bacteroidales; Bacteroidaceae; Alloprevotella	0.557705
Bacteria; Bacteroidota; Bacteroidia; Sphingobacteriales; Sphingobacteriaceae; Sphingobacterium	0.530634
Bacteria; NA; NA; NA; NA; NA	0.524867
Bacteria; Actinomycetota; Actinomycetia; Mycobacteriales; Mycobacteriaceae; NA	0.505155
Bacteria; Pseudomonadota; Gammaproteobacteria; Pseudomonadales; Moraxellaceae; Acinetobacter	0.503549
Bacteria; Bacillota; Bacilli; Bacillales; Planococcaceae; Planococcus	0.486691
Bacteria; Pseudomonadota; Gammaproteobacteria; Enterobacterales_A; Pasteurellaceae; Bibersteinia	0.46594
Bacteria; Bacteroidota; Bacteroidia; Cytophagales; Hymenobacteraceae; Hymenobacter	0.414581
Bacteria; Pseudomonadota; Gammaproteobacteria; Enterobacterales_A; Pasteurellaceae; Actinobacillus_A	0.412093
Bacteria; Pseudomonadota; Gammaproteobacteria; Burkholderiales; NA; NA	0.403046
Bacteria; Bacillota_A; Clostridia; Oscillospirales; Oscillospiraceae; Faecousia	0.397474
Bacteria; Bacillota_A; Clostridia; Clostridiales; Clostridiaceae; Clostridium	0.379201
Bacteria; Bacteroidota; Bacteroidia; Bacteroidales; Bacteroidaceae; Prevotella	0.352978
Bacteria; Bacteroidota; Bacteroidia; Chitinophagales; Chitinophagaceae; Ferruginibacter	0.329908
Bacteria; Pseudomonadota; Gammaproteobacteria; Xanthomonadales; Xanthomonadaceae; Luteimonas_D	0.323933
Bacteria; Bacillota; Bacilli; Mycoplasmatales; Metamycoplasmataceae; Mycoplasmopsis_A	0.31247
Bacteria; Actinomycetota; Actinomycetia; Mycobacteriales; Mycobacteriaceae; Dietzia	0.305578
Bacteria; Actinomycetota; Actinomycetia; Actinomycetales; Micrococcaceae; Kocuria	0.302159
Bacteria; Bacillota_A; Clostridia; Oscillospirales; Butyricicoccaceae; Butyricicoccus	0.296785
Bacteria; Pseudomonadota; Alphaproteobacteria; Sphingomonadales; Sphingomonadaceae; NA	0.291973
Bacteria; Actinomycetota; Actinomycetia; Mycobacteriales; Mycobacteriaceae; Rhodococcus	0.287817
Bacteria; Bacteroidota; Bacteroidia; Bacteroidales; Bacteroidaceae; NA	0.283267
Bacteria; Bacillota_A; Clostridia; Peptostreptococcales; Peptostreptococcaceae; Romboutsia	0.26152
Bacteria; Pseudomonadota; Alphaproteobacteria; Rhodobacterales; Rhodobacteraceae; Paracoccus	0.260064
Bacteria; Pseudomonadota; Alphaproteobacteria; Caulobacterales; Caulobacteraceae; Brevundimonas	0.257089
Bacteria; Pseudomonadota; Gammaproteobacteria; Xanthomonadales; Xanthomonadaceae; NA	0.253714
Bacteria; Pseudomonadota; Gammaproteobacteria; Enterobacterales_A; Pasteurellaceae; Mannheimia	0.240938
Bacteria; Bacteroidota; Bacteroidia; Sphingobacteriales; Sphingobacteriaceae; Pedobacter	0.240618
Bacteria; Bacteroidota; Bacteroidia; Chitinophagales; Chitinophagaceae; NA	0.238534
Bacteria; Actinomycetota; Actinomycetia; Actinomycetales; Dermabacteraceae; Brachybacterium	0.225639
Bacteria; Actinomycetota; Actinomycetia; Actinomycetales; Micrococcaceae; Arthrobacter_D	0.225144
Bacteria; Bacillota; Bacilli; Haloplasmatales; Turicibacteraceae; Turicibacter	0.223556
Bacteria; Bacillota_A; Clostridia; Lachnospirales; Lachnospiraceae; NA	0.21773
Bacteria; Nitrospinota; UBA7883; UBA7883; JADGCD01; JADGCD01	0.200052
Bacteria; Pseudomonadota; Alphaproteobacteria; Rhodobacterales; Rhodobacteraceae; NA	0.196937
Bacteria; Pseudomonadota; Gammaproteobacteria; Enterobacterales_A; Pasteurellaceae; GCF-002002485	0.194453
Bacteria; Actinomycetota; Actinomycetia; Actinomycetales; Brevibacteriaceae; Brevibacterium	0.187366
Bacteria; Bacteroidota; Bacteroidia; Flavobacteriales; Weeksellaceae; Kaistella	0.172057
Bacteria; Bacteroidota; Bacteroidia; Bacteroidales; UBA932; Cryptobacteroides	0.171105
Bacteria; Pseudomonadota; Gammaproteobacteria; Pseudomonadales; Moraxellaceae; NA	0.164741
Bacteria; Pseudomonadota; Gammaproteobacteria; Burkholderiales; Burkholderiaceae_B; Comamonas	0.162253
Bacteria; Actinomycetota; Actinomycetia; Streptosporangiales; Streptosporangiaceae; Spirillospora	0.159505
Bacteria; Pseudomonadota; Gammaproteobacteria; Xanthomonadales; Xanthomonadaceae; Pseudoxanthomonas	0.152464
Bacteria; Pseudomonadota; Gammaproteobacteria; Burkholderiales; Burkholderiaceae; Telluria	0.14871
Bacteria; Bacteroidota; Bacteroidia; Bacteroidales; Rikenellaceae; Alistipes	0.147671
Bacteria; Actinomycetota; Actinomycetia; Actinomycetales; Dermatophilaceae; Serinicoccus	0.134518
Bacteria; Pseudomonadota; Alphaproteobacteria; Sphingomonadales; Sphingomonadaceae; Erythrobacter	0.130827
Bacteria; Pseudomonadota; Alphaproteobacteria; Rhodobacterales; Rhodobacteraceae; Acidimangrovimonas	0.130344
Bacteria; Bacteroidota; Bacteroidia; Flavobacteriales; Flavobacteriaceae; NA	0.118702
Bacteria; Bacillota_A; Clostridia; Lachnospirales; Lachnospiraceae; Agathobacter	0.115029
Bacteria; Bacillota_A; Clostridia; Peptostreptococcales; Peptostreptococcaceae; Paraclostridium	0.112478
Bacteria; Chloroflexota; Chloroflexia; Thermomicrobiales; UBA6265; UBA6265	0.107585
Bacteria; Actinomycetota; Actinomycetia; NA; NA; NA	0.106592
Bacteria; Bacillota_A; Clostridia; Peptostreptococcales; Peptostreptococcaceae; NA	0.105811
Bacteria; Bacillota; Bacilli; Lactobacillales; Aerococcaceae; Aerococcus	0.104674
Bacteria; Actinomycetota; Actinomycetia; Actinomycetales; Actinomycetaceae; Flaviflexus	0.10296
Bacteria; Pseudomonadota; Alphaproteobacteria; Rhizobiales; Rhizobiaceae; NA	0.102215
Bacteria; Bacteroidota; Bacteroidia; Flavobacteriales; Flavobacteriaceae; Aequorivita	0.097955
Bacteria; Actinomycetota; Actinomycetia; Actinomycetales; Micrococcaceae; Galactobacter	0.096677
Bacteria; Pseudomonadota; Alphaproteobacteria; Rhizobiales; Rhizobiaceae; Hoeflea	0.09642
Bacteria; Pseudomonadota; Alphaproteobacteria; Sphingomonadales; Sphingomonadaceae; Sphingomonas	0.094702
Bacteria; Bacillota; Bacilli; Mycoplasmatales; Mycoplasmoidaceae; Ureaplasma	0.091683
Bacteria; Pseudomonadota; Gammaproteobacteria; Burkholderiales; Burkholderiaceae_C; NA	0.091236
Bacteria; Bacteroidota; Bacteroidia; Bacteroidales; Bacteroidaceae; Bacteroides	0.09118
Bacteria; Bacillota_A; Clostridia; Oscillospirales; NA; NA	0.089444
Bacteria; Bacillota_A; Clostridia; Clostridiales; Clostridiaceae; Clostridium_X	0.088335
Bacteria; Bacillota_A; Clostridia; Lachnospirales; Lachnospiraceae; CAG-791	0.087835
Bacteria; Bacteroidota; Bacteroidia; Flavobacteriales; Weeksellaceae; Moheibacter	0.087463
Bacteria; Actinomycetota; Actinomycetia; Actinomycetales; Microbacteriaceae; Microbacterium	0.087187
Bacteria; Bacteroidota; Bacteroidia; Sphingobacteriales; Sphingobacteriaceae; Albibacterium	0.08529
Bacteria; Actinomycetota; Actinomycetia; Actinomycetales; Dermatophilaceae; NA	0.08411
Bacteria; Actinomycetota; Actinomycetia; Actinomycetales; NA; NA	0.081406
Bacteria; Bacteroidota; Bacteroidia; Bacteroidales; Bacteroidaceae; UBA4372	0.081213
Bacteria; Actinomycetota; Actinomycetia; Actinomycetales; Micrococcaceae; Specibacter	0.080788
Bacteria; Actinomycetota; Actinomycetia; Propionibacteriales; Propionibacteriaceae; NA	0.080096
Bacteria; Bacillota; Bacilli; Mycoplasmatales; Metamycoplasmataceae; Mesomycoplasma	0.079719
Bacteria; Bacteroidota; Bacteroidia; Bacteroidales; Dysgonomonadaceae; Petrimonas	0.07872
Bacteria; Pseudomonadota; Gammaproteobacteria; NA; NA; NA	0.077158
Bacteria; Pseudomonadota; Alphaproteobacteria; Rhizobiales; Beijerinckiaceae; Methylobacterium	0.075947
Bacteria; Bacillota_A; Clostridia; Oscillospirales; Oscillospiraceae; NA	0.073742
Bacteria; Actinomycetota; Actinomycetia; Actinomycetales; Microbacteriaceae; Leucobacter	0.073004
Bacteria; Actinomycetota; Actinomycetia; Propionibacteriales; Nocardioidaceae; Nocardioides	0.071833
Bacteria; Patescibacteria; JAEDAM01; BD1-5; UBA6164; GN02-872	0.071243
Bacteria; Bacteroidota; Bacteroidia; Cytophagales; Hymenobacteraceae; Pontibacter	0.069086
Bacteria; Bacillota_A; Clostridia; Oscillospirales; CAG-272; NA	0.069058
Bacteria; Patescibacteria; Saccharimonadia; Saccharimonadales; NA; NA	0.068273
Bacteria; Bacillota_A; Clostridia; Lachnospirales; Lachnospiraceae; Ventrimonas	0.067626
Bacteria; Bacteroidota; Bacteroidia; Bacteroidales; Paludibacteraceae; RF16	0.066867
Bacteria; Actinomycetota; Actinomycetia; Actinomycetales; Dermatophilaceae; Dermatophilus	0.066058
Bacteria; Actinomycetota; Actinomycetia; Mycobacteriales; Nakamurellaceae; Nakamurella	0.065785
Bacteria; Pseudomonadota; Alphaproteobacteria; Rhizobiales; Rhizobiaceae; RCIZ01	0.063567
Bacteria; Pseudomonadota; Gammaproteobacteria; Burkholderiales; Burkholderiaceae_C; Paenalcaligenes	0.061371
Bacteria; Pseudomonadota; Gammaproteobacteria; Xanthomonadales; Xanthomonadaceae; Lysobacter_B	0.061368
Bacteria; Bacteroidota; Bacteroidia; Bacteroidales; Bacteroidaceae; Phocaeicola	0.061024
Bacteria; Actinomycetota; Actinomycetia; Actinomycetales; Microbacteriaceae; NA	0.060779
Bacteria; Actinomycetota; Actinomycetia; Actinomycetales; Dermatophilaceae; JAJXUB01	0.058859
Bacteria; Bacillota_A; Clostridia; Oscillospirales; Acutalibacteraceae; Ruminococcus_E	0.058685
Bacteria; Pseudomonadota; Alphaproteobacteria; Reyranellales; Reyranellaceae; Reyranella	0.057819
Bacteria; Bacillota_A; Clostridia; Lachnospirales; Lachnospiraceae; Blautia_A	0.05641
Bacteria; Bacteroidota; Bacteroidia; Cytophagales; Cyclobacteriaceae; Marinoscillum	0.055897
Bacteria; Actinomycetota; Actinomycetia; Mycobacteriales; Mycobacteriaceae; Nocardia	0.055725
Bacteria; Fusobacteriota; Fusobacteriia; Fusobacteriales; Fusobacteriaceae; Fusobacterium_C	0.054395
Bacteria; Bacteroidota; Bacteroidia; Flavobacteriales; Weeksellaceae; MFBS3-17	0.053409
Bacteria; Bacillota_A; Clostridia; Oscillospirales; CAG-272; HGM12669	0.05317
Bacteria; Actinomycetota; Actinomycetia; Actinomycetales; Micrococcaceae; Citricoccus	0.05152
Bacteria; Pseudomonadota; Gammaproteobacteria; Burkholderiales; Burkholderiaceae_C; CAIJKV01	0.049946
Bacteria; Pseudomonadota; Gammaproteobacteria; Pseudomonadales; Pseudomonadaceae; NA	0.049835
Bacteria; Pseudomonadota; Alphaproteobacteria; NA; NA; NA	0.049176
Bacteria; Bacillota_A; Clostridia; Peptostreptococcales; Peptostreptococcaceae; GCA-900066495	0.047505
Bacteria; Bacteroidota; Bacteroidia; Bacteroidales; Dysgonomonadaceae; Proteiniphilum	0.046849
Bacteria; Actinomycetota; Actinomycetia; Actinomycetales; Microbacteriaceae; Gulosibacter	0.046259
Bacteria; Actinomycetota; Actinomycetia; Mycobacteriales; Pseudonocardiaceae; Lentzea	0.045719
Bacteria; Actinomycetota; Actinomycetia; Actinomycetales; Actinomycetaceae; Trueperella	0.045641
Bacteria; Bacillota_A; Clostridia; NA; NA; NA	0.045338
Bacteria; Deinococcota; Deinococci; Deinococcales; Deinococcaceae; Deinococcus	0.045037
Bacteria; Bacteroidota; Bacteroidia; Bacteroidales; Bacteroidaceae; HGM04593	0.04188
Bacteria; Actinomycetota; Actinomycetia; Propionibacteriales; Propionibacteriaceae; Cutibacterium	0.040974
Bacteria; Bacteroidota; Bacteroidia; Flavobacteriales; Weeksellaceae; Faecalibacter	0.040685
Bacteria; Bacteroidota; Bacteroidia; Chitinophagales; Chitinophagaceae; Agriterribacter	0.039224
Bacteria; Pseudomonadota; Gammaproteobacteria; Burkholderiales; Burkholderiaceae_B; NA	0.038426
Bacteria; Bacillota_A; Clostridia; Peptostreptococcales; Peptostreptococcaceae; Terrisporobacter	0.037681
Bacteria; Bacillota_A; Clostridia; Oscillospirales; Ruminococcaceae; Faecalibacterium	0.036828
Bacteria; Bacillota_A; Clostridia; Tissierellales; Peptoniphilaceae; Helcococcus	0.036726
Bacteria; Pseudomonadota; Alphaproteobacteria; Sphingomonadales; Sphingomonadaceae; Sphingomonas_B	0.036158
Bacteria; Bacteroidota; Bacteroidia; Flavobacteriales; Flavobacteriaceae; Gelidibacter	0.034454
Bacteria; Patescibacteria; Saccharimonadia; Saccharimonadales; UBA1547; Microsaccharimonas	0.032481
Bacteria; Actinomycetota; Actinomycetia; Actinomycetales; Dermatophilaceae; Ornithinimicrobium	0.032356
Bacteria; Actinomycetota; Actinomycetia; Mycobacteriales; Pseudonocardiaceae; Pseudonocardia	0.031022
Bacteria; Actinomycetota; Actinomycetia; Propionibacteriales; Propionibacteriaceae; Arachnia	0.030484
Bacteria; Bacillota_A; Clostridia; Christensenellales; CAG-74; NA	0.030474
Bacteria; Actinomycetota; Actinomycetia; Actinomycetales; Micrococcaceae; Nesterenkonia	0.030451
Bacteria; Bacillota_A; Clostridia; Oscillospirales; Acutalibacteraceae; RUG420	0.029745
Bacteria; Pseudomonadota; Alphaproteobacteria; Rickettsiales; Anaplasmataceae; Wolbachia	0.029533
Bacteria; Bacillota_A; Clostridia; Oscillospirales; Oscillospiraceae; Vescimonas	0.029471
Bacteria; Bacillota_A; Clostridia; Oscillospirales; Acutalibacteraceae; NA	0.029154
Bacteria; Actinomycetota; Actinomycetia; Actinomycetales; Microbacteriaceae; Rhodoglobus	0.028738
Bacteria; Pseudomonadota; Alphaproteobacteria; Sphingomonadales; Sphingomonadaceae; Sphingomicrobium	0.028351
Bacteria; Bacillota_A; Clostridia; Lachnospirales; Lachnospiraceae; Faecalimonas	0.028277
Bacteria; Pseudomonadota; Gammaproteobacteria; Burkholderiales; Burkholderiaceae_B; Polaromonas	0.028246
Bacteria; Pseudomonadota; Gammaproteobacteria; Xanthomonadales; UBA2363; Pseudofulvimonas	0.028112
Bacteria; Bacillota_A; Clostridia; Lachnospirales; Anaerotignaceae; Anaerotignum	0.02799
Bacteria; Bacteroidota; Bacteroidia; Flavobacteriales; Flavobacteriaceae; Gillisia	0.027716
Bacteria; Actinomycetota; Actinomycetia; Actinomycetales; Micrococcaceae; Enteractinococcus	0.027434
Bacteria; Bacillota_A; Clostridia; Christensenellales; CAG-74; UBA11524	0.027058
Bacteria; Bacillota_A; Clostridia; Tissierellales; Tissierellaceae_B; BX21	0.026982
Bacteria; Pseudomonadota; Alphaproteobacteria; Rhizobiales; Rhizobiaceae; Pseudochrobactrum	0.026904
Bacteria; Bacteroidota; Bacteroidia; Sphingobacteriales; Sphingobacteriaceae; Pararcticibacter	0.0266
Bacteria; Bacillota_A; Clostridia; Lachnospirales; Lachnospiraceae; Blautia	0.026485
Bacteria; Actinomycetota; Actinomycetia; Mycobacteriales; NA; NA	0.026288
Bacteria; Bacillota_A; Clostridia; Christensenellales; CAG-74; Ventricola	0.025932
Bacteria; Acidobacteriota; Blastocatellia; Pyrinomonadales; Pyrinomonadaceae; OLB17	0.025583
Bacteria; Bacillota_A; Clostridia; Peptostreptococcales; Anaerovoracaceae; NA	0.02546
Bacteria; Bacteroidota; Bacteroidia; Bacteroidales; Porphyromonadaceae; Porphyromonas_A	0.025385
Bacteria; Bacteroidota; Bacteroidia; Bacteroidales; NA; NA	0.025127
Bacteria; Actinomycetota; Coriobacteriia; Coriobacteriales; Coriobacteriaceae; Collinsella	0.02512
Bacteria; Pseudomonadota; Alphaproteobacteria; Rhodospirillales_A; UXAT02; REEP01	0.02404
Bacteria; Bacillota_A; Clostridia; Christensenellales; CAG-74; SFHK01	0.023195
Bacteria; Bacillota_A; Clostridia; Oscillospirales; CAG-272; UMGS1865	0.023001
Bacteria; Pseudomonadota; Alphaproteobacteria; Acetobacterales; Acetobacteraceae; Roseomonas_D	0.022771
Bacteria; Bacteroidota; Bacteroidia; Cytophagales; Spirosomaceae; Dyadobacter	0.022669
Bacteria; Bacteroidota; Bacteroidia; Bacteroidales; Muribaculaceae; NA	0.022254
Bacteria; Bacillota_A; Clostridia; Lachnospirales; Lachnospiraceae; Oribacterium	0.021956
Bacteria; Pseudomonadota; Alphaproteobacteria; Rhizobiales; Devosiaceae; Devosia	0.021585
Bacteria; Bacillota_A; Clostridia; Tissierellales; Peptoniphilaceae; Gallicola	0.02093
Bacteria; Bacillota_C; Negativicutes; Acidaminococcales; Acidaminococcaceae; Succiniclasticum	0.020583
Bacteria; Pseudomonadota; Gammaproteobacteria; Pseudomonadales; Pseudomonadaceae; Halopseudomonas	0.020519
Bacteria; Pseudomonadota; Alphaproteobacteria; Sphingomonadales; Sphingomonadaceae; Novosphingobium	0.020491
Bacteria; Bacillota_A; Clostridia; Lachnospirales; Lachnospiraceae; UBA1066	0.020309
Bacteria; Actinomycetota; Coriobacteriia; Coriobacteriales; Atopobiaceae; Parafannyhessea	0.0203
[truncated: 1,312 more rows]

## Sheet: Day 7
Supplemental Table 3: Average relative abundance (Avg_RA) of ASVs (Taxon) for sampling site (tonsil, nostril, and lung) and timepoint (Day 0, 7, 14, 21, 28, 35, 42, 49, and 52).
[truncated: 1,046 more rows]

[truncated: 7 more sheets: Day 14, Day 21, Day 28, Day 35, Day 42, Day 49, Day 52]
