# Supplementary material for: Insights into microbial compositions of the respiratory tract of neonatal dairy calves in a longitudinal probiotic trial through 16S rRNA sequencing
Source: Front Microbiol. 2025 Jan 8;15:1499531. doi: 10.3389/fmicb.2024.1499531 (PMC11751226; doi:10.3389/fmicb.2024.1499531)
Supplement: Supplementary file 13 [file Table_5.xlsx]

## Sheet: Sheet1
Supplemental Table 5: Differential abundance analysis of nostril samples based on sampling time points (Day 0, 7, 14, 21, 28, 35, 42, and 49). Differentially abundance (log fold change; lfc) at the genus level was determined between nostril samples of control calves and treated calves using ANCOMBC2 with adjusted p < 0.05.
Taxonomy
Day 0	lfc
Genus: Agathobacter_164117	-1.01168
Genus: CAG-273	-0.893094
Genus: WQUU01	-1.18825
Genus: Ercella	-0.636421
Genus: Anaerovorax	-0.841902
Genus: Blastocatella	0.999733
Genus:Unclassified Burkholderiaceae_A_580492	-1.02467
Genus: SCN-69-89	1.26793
Genus: Burkholderia	1.06727
Genus:Unclassified Moraxellaceae	-0.668386
Genus: Sphingomicrobium_483265	-0.895548
Genus: Aquamicrobium_A_497889	2.86088
Genus: Kaistia	-1.0428
Genus: Camelimonas	-0.940879
Genus: Ginsengibacter	1.84318
Genus: Microthrix	1.72979
Genus: Quadrisphaera	0.771168
Genus: Microlunatus_A_391020	0.903344
Genus: Microbacterium_A_383182	1.18467
Genus: Demetria	0.881277
Genus: Streptomyces_G_399870	-1.37127
Day 7	lfc
Genus: Anaerostipes	-1.61304
Genus: Neofamilia	2.06153
Genus: Peptostreptococcus	1.40948
Genus: Aliicoccus	0.880211
Genus:Unclassified Bacilli	0.73877
Genus: Rubrivirga	1.14461
Genus: Kordiimonas_482971	2.55883
Genus: Polaromonas	1.05501
Genus: Herminiimonas_567463	1.2506
Genus: Aquimonas	0.825895
Genus: Arenimonas_613591	1.62463
Genus: Denitrificimonas	-0.901944
Genus: Roseococcus	0.891918
Genus: Mesorhizobium_F_497893	1.3716
Genus: Phenylobacterium	1.23625
Genus: Leadbetterella_905429	1.69695
Genus: Paracnuella	1.19263
Genus: Taishania	2.16929
Genus: Salinimicrobium	0.949031
Genus: Sodaliphilus	1.72462
Genus: JAABRT01	1.09165
Genus: Oligoflexus	1.61479
Genus: Bdellovibrio	0.877714
Order: Xenobiales	1.64092
Genus: Rhodopirellula	0.917597
Genus:Unclassified Acidimicrobiales	1.00228
Genus: Curtobacterium	1.17344
Day 14	lfc
Genus: Porcincola	0.807127
Genus: CAG-603	-1.95106
Genus: CAG-127	1.03961
Genus: Coprococcus_A_187866	0.588363
Genus: UBA1213	0.40813
Genus: Ruminiclostridium_E	0.247879
Genus: Dysosmobacter	0.898723
Genus: JAAVLZ01	1.20032
Genus: DTU032	0.387878
Genus:Unclassified CAG-74	0.166094
Genus: Gudongella	0.563358
Genus: Lagierella	0.193287
Genus: Finegoldia	0.306273
Genus:Unclassified Peptostreptococcales	1.02808
Genus: S5-A14a	0.17405
Genus: Peptostreptococcus	0.627668
Genus: Terrisporobacter	0.250264
Genus: Romboutsia_D	0.233939
Genus: OLB17_426821	0.256718
Genus: UBA1436	0.924636
Genus: Nodosilinea	0.0449995
Genus: Xenophilus_589872	0.159973
Genus:Unclassified Burkholderiaceae_A_574758	0.204108
Genus: Sphingorhabdus_B_483718	0.381657
Genus: Blastomonas	0.445101
Genus: Roseomonas_A_507112	0.178977
Genus: Mesorhizobium_F_498388	0.167336
Genus: Spirosoma	0.148918
Genus: Ferruginibacter	0.205171
Genus: Salinimicrobium	0.370256
Genus: Epilithonimonas_794764	0.267481
Genus: Ardenticatena	0.146856
Genus:Unclassified UBA4665	0.137325
Genus:Unclassified Acidimicrobiia_401430	0.0595366
Genus: Auraticoccus	1.15132
Genus: Friedmanniella	1.11925
Genus: Labedella	0.271943
Genus: Pseudactinotalea	0.227528
Genus: Marihabitans_390548	0.765954
Genus: Aquipuribacter	0.406256
Genus: Ornithinimicrobium_390105	0.160745
Genus: Mycobacterium	-1.56511
Day 21	lfc
Genus: Butyrivibrio_A_180067	-0.807634
Genus: CAG-603	0.87741
Genus:Unclassified Staphylococcaceae	-0.246539
Genus: UBA1394	-0.663188
Genus: Christensenella	1.38923
Genus:Unclassified Clostridiaceae_222000	-0.414479
Family: Anaerotignaceae	-0.919428
Genus: Sulfotelmatobacter	-0.395151
Genus:Unclassified Rhodothermales	-0.686781
Genus: UBA6984	1.3019
Family: Gastranaerophilaceae	-0.507551
Genus: Neisseria_561469	-2.41411
Genus: Suttonella	0.960136
Genus:Unclassified Rhodanobacteraceae_613062	-0.919428
Genus: Arenimonas_613591	1.13802
Genus: Halopseudomonas_641347	-0.844066
Genus: RUG410	2.00279
Genus: Ochrobactrum_A_499084	-0.899772
Genus: Segetibacter	-0.9358
Genus: Arcticibacter	-0.44456
Family: P3	-1.13454
Genus: Vaginella	-0.696636
Genus: 1-14-0-10-45-34	-0.306428
Genus: Luteolibacter_776538	-0.479555
Genus: Cryobacterium_C	-0.706635
Genus: Sanguibacter	-0.66095
Genus: Pauljensenia	-0.990196
Day 28	lfc
Genus: Scatomonas	0.80422
Genus: Soleaferrea	-1.07557
Genus: Limivicinus	0.600165
Genus: Youngiibacter	0.91586
Genus: Gottschalkia_A	0.810136
Genus: Proteocatella_235853	0.831622
Genus: UBA2813	-1.59607
Genus: Thauera_A_597130	1.16782
Genus: Defluviicoccus_A	0.717535
Genus: Oceaniglobus_492188	1.06514
Genus: Ketogulonicigenium	-1.26337
Genus: Butyricimonas	-1.0269
Genus: Ureaplasma	-1.60867
Genus: Kineococcus	-1.08688
Genus: Rarobacter	0.878423
Genus: Neomicrococcus	0.959633
Day 35	lfc
Genus: 14-2	-0.912503
Genus: Merdicola	-1.96057
Genus: RUG762	0.845296
Genus: CAG-488	-0.820092
Genus: UBA1275	0.921944
Genus: Leptotrichia_A_993758	1.00602
Genus: Alkanindiges	-1.29054
Genus: Solimonas_A_608421	-0.796045
Genus: Thiopseudomonas	0.613945
Genus: Oceanimonas	0.518394
Genus: Solirhodobacter	0.909558
Genus: Paenirhodobacter_493284	-1.09251
Genus: Spirosoma	0.619294
Genus: Mariniphaga	1.37863
Genus: Planktosalinus	0.991259
Genus:Unclassified Thermomicrobiales	1.34118
Genus: Novipirellula	0.626008
Genus:Unclassified Mycobacteriales	0.653386
Genus: Labedella	1.13006
Genus: Mycetocola_A_382144	-1.06839
Genus: Paeniglutamicibacter	0.77001
Day 42	lfc
Genus: CAG-488	-1.2425
Class: Clostridia_258483	1.45719
Genus: WRMH01	1.37441
Genus:Unclassified Rhodothermales	-0.941913
Genus: Alkanindiges	-0.865413
Genus: Methylophaga	-0.483369
Genus: Novosphingobium_485350	-2.28354
Family: CAG-239	1.11079
Genus: Brucella_499025	-0.675924
Genus: Allorhizobium	1.29238
Genus: Phenylobacterium	-0.597905
Genus: Fibrella	-0.564692
Genus: Spirosoma	-1.07539
Family: Trueperaceae	-1.13608
Genus: Oligoflexus	-1.8785
Genus: Pirellula_B_754616	-0.816555
Genus: Abditibacterium	-1.54485
Genus: Friedmanniella	-0.985416
Genus: Mycetocola_A_382144	-1.12545
Genus: Pseudactinotalea	-0.904281
Genus: Williamsia_A	-1.02048
Day 49	lfc
Genus: Choladousia	0.875549
Genus: CAG-41	2.26574
Genus: CAG-1024	0.525201
Genus: Miniphocibacter	0.967883
Genus: Sedimentibacter	0.395557
Genus:Unclassified Anaerovoracaceae	0.429204
Genus: S5-A14a	0.729666
Genus: Romboutsia_B	0.856982
Genus:Unclassified Rhodothermales	-1.09968
Genus: Pseudoleptotrichia	-1.34216
Genus: Pusillimonas_C	-1.20632
Genus: Duodenibacillus	0.513423
Genus: Noviherbaspirillum_A_568104	-1.29425
Genus: Pelomonas	1.00854
Genus: Neisseria_561469	-1.89711
Genus: Pseudomonas_D_641338	0.696681
Genus:Unclassified Pseudomonadaceae	0.599679
Genus: Roseomonas_A_507227	-1.51298
Genus: Roseomonas_A_507136	-1.98224
Genus: Belnapia	-1.05574
Genus: CAJLXD01	1.26367
Genus: Ohtaekwangia	0.658024
Family: Chitinophagaceae_929731	-1.19557
Genus: Algoriphagus	1.01686
Genus: CAG-485	0.552679
Family: Dysgonomonadaceae	1.08719
Genus:Unclassified Acidimicrobiia_401430	0.27516
Genus: Nakamurella	-1.81038
Genus: Blastococcus	-1.33554
Genus: Nocardioides_A_392805	0.652052
Genus: Populibacterium	1.14081
