# Supplementary material for: Insights into microbial compositions of the respiratory tract of neonatal dairy calves in a longitudinal probiotic trial through 16S rRNA sequencing
Source: Front Microbiol. 2025 Jan 8;15:1499531. doi: 10.3389/fmicb.2024.1499531 (PMC11751226; doi:10.3389/fmicb.2024.1499531)
Supplement: Supplementary file 14 [file Table_6.xlsx]

## Sheet: Sheet1
Supplemental Table 6: Differential abundance analysis of tonsil samples based on sampling time points (Day 0, 7, 14, 21, 28, 35, 42, and 49). Differentially abundance (log fold change; lfc) at the genus level was determined between tonsil samples of control calves and treated calves using ANCOMBC2 with adjusted p < 0.05.
Taxonomy
Day 0	lfc
Genus: Kingella_B_563197	-1.77503
Genus:Unclassified Bacteroidales	-0.282584
Genus: Agrococcus	0.747093
Day 7	lfc
Genus: Mediterraneibacter_A_155507	-0.388793
Genus: Neofamilia	1.36626
Genus: Baileyella	1.42302
Genus: SIO2C1	-0.822367
Genus: Pigmentiphaga	-0.290948
Genus: Variovorax	-0.287427
Genus: Lysobacter_A_615995	-0.204305
Genus: Halopseudomonas_641347	-0.0390854
Genus:Unclassified Pseudomonadaceae	-0.248332
Genus: Escherichia_710834	-1.40365
Genus:Unclassified Enterobacteriaceae_A	-0.408232
Genus: Croceibacterium_484881	-0.571902
Genus: Alteraurantiacibacter	1.58104
Genus: Nitratireductor_C_498473	-1.09284
Genus: Ochrobactrum_A_499024	-0.58553
Genus: Falsochrobactrum	-1.15587
Genus: Leadbetterella_905429	1.39105
Genus: Pelobium_887411	0.85469
Genus:Unclassified Sphingobacteriaceae	-0.717084
Genus: Mycetocola_A_382144	-0.212372
Genus: Micrococcus	-0.600311
Day 14	lfc
Genus:Unclassified Acidaminococcaceae	-0.0904248
Genus: Lactobacillus	-0.0701668
Genus: WM01	0.940538
Genus: QAMM01	-0.439348
Genus: Limousia	-0.783861
Family: CAG-74	-0.719256
Genus: SFMI01	-0.594939
Genus: Christensenella	-0.975999
Genus:Unclassified Clostridiaceae_222000	-0.650086
Genus:Unclassified Gastranaerophilaceae	-1.19424
Genus: Veillonella_A	-0.424512
Genus: Escherichia_710834	-0.917628
Genus:Unclassified Devosiaceae	-0.541105
Genus: Kaistia	-0.469563
Genus: Gelidibacter	-0.898544
Genus: Saccharimonas	1.19492
Genus: Timonella	-0.465522
Day 21	lfc
Genus: UBA1258	0.220058
Genus: Porcincola	1.05494
Genus: Ventrimonas	0.645193
Genus: Lachnoclostridium_B	0.253705
Genus: SFMI01	-1.91325
Genus: Tissierella_A	0.223498
Genus: Finegoldia	0.825895
Family: Acidaminobacteraceae	0.309189
Genus: Dialister	-1.25247
Genus: UBA1822	-2.05326
Genus:Unclassified Dialisteraceae	-1.24481
Genus: Acidovorax_A	0.254417
Genus: Steroidobacter_A_608633	0.387205
Genus: Croceibacterium_484881	0.366383
Genus: Pelagibacterium	0.536288
Genus: Flavitalea_936101	0.206705
Genus:Unclassified Sphingobacteriaceae	0.774478
Genus: Apibacter	-1.03402
Genus:Unclassified Nocardioidaceae	0.140207
Genus: Curtobacterium	0.458012
Genus:Unclassified Cellulomonadaceae	0.871464
Day 28	lfc
Genus: UBA1213	1.03747
Genus: Andreesenia	0.210578
Family: Tissierellaceae	0.26711
Genus: Anaerococcus	0.750639
Genus: Dialister	-1.73116
Genus: Aerococcus	0.788461
Genus: GCA-2770975	0.538368
Genus:Unclassified Gastranaerophilaceae	1.43978
Genus: Fusobacterium_A	0.574807
Family: Burkholderiaceae_A_595422	0.944174
Genus: Pusillimonas_C	0.613292
Genus: Parasutterella	0.365971
Genus: Pelomonas	0.0368749
Genus: Suttonella	0.519064
Genus: Pseudofulvimonas	0.66457
Genus: Legionella_D	0.0822346
Genus: Cellvibrio	0.0293821
Genus: Sphingomonas_K	-1.43744
Genus: 51-20	0.430115
Genus: Agrobacterium	0.272232
Genus: Parvibaculum	0.279423
Genus: Phenylobacterium	0.14072
Genus:Unclassified Xanthobacteraceae_503485	0.610719
Genus: Leadbetterella_905429	1.22318
Genus: Flavitalea_936101	0.728546
Genus: Algoriphagus	0.150795
Genus: Pontibacter_909846	0.0431807
Genus: Mucilaginibacter_A	0.281135
Genus:Unclassified Muribaculaceae	0.295593
Genus: Mariniphaga	0.0591655
Genus: 40-80	0.103794
Genus: Salinimicrobium	0.0353244
Genus: UBA6175	0.115127
Genus: JAACSU01	0.301656
Genus: Desulfovibrio_R_446353	0.560201
Order: Xenobiales	0.937604
Genus: Pseudoclavibacter_A_383705	0.314333
Genus: Demequina	0.369212
Genus: Timonella	-0.00426513
Genus: Rothia	1.27484
Day 35	lfc
Genus:Unclassified Negativicutes	-0.364313
Genus: Lachnoclostridium_B	-0.0672719
Genus: Limousia	0.164513
Genus: Proteiniclasticum	0.629258
Genus: Alkaliphilus_B	0.244336
Genus:Unclassified Tissierellaceae	0.448617
Genus:Unclassified Anaerovoracaceae	-0.114272
Genus:Unclassified Peptostreptococcaceae_256921	0.222192
Genus: UBA1822	-2.30808
Genus: Acholeplasma_A_284948	-0.162823
Genus: Kordiimonas_482971	-0.004411
Genus: Aquabacterium_B_592457	-0.223622
Genus: Nitrosomonas	0.117513
Genus: Pseudofulvimonas	0.0248687
Genus: Thermomonas_615664	0.13473
Genus:Unclassified Legionellaceae_A	0.101083
Genus: Halopseudomonas_641347	-0.377666
Genus: Sphingobium_A_485959	0.275671
Genus: Sphingomonas_K	-0.187954
Genus: Croceibacterium_484881	0.0926949
Genus: Novosphingobium_485351	0.68134
Genus: 51-20	0.418133
Genus:Unclassified Devosiaceae	0.1904
Genus: Shinella	-0.0347296
Genus: Neorhizobium	-0.0663149
Genus: Ketogulonicigenium	-0.0886293
Genus: Camelimonas	0.0671016
Genus: Leadbetterella_905429	-0.130978
Genus: Spirosoma	-0.00389949
Genus: Membranicola	-0.0521319
Class: Bacteroidia	0.270185
Genus: Edaphocola	0.710665
Genus: Algoriphagus	0.160257
Genus: Geofilum_869828	0.123793
Genus: Pelobium_887411	0.0288692
Genus: Taishania	0.18863
Genus: 40-80	-0.0881016
Genus: Brumimicrobium	0.113652
Genus: Cryomorpha	-0.0988572
Genus: Salinimicrobium	0.0466716
Genus:Unclassified Sphingobacteriaceae	0.24408
Genus:Unclassified Chloroflexota	0.638644
Family: UBA1020	0.149267
Genus: SDRW01	1.56517
Genus:Unclassified Myxococcota_A_473307	-0.242674
Genus: HGW-BRC1-1	0.141152
Genus: Victivallis	0.117715
Genus: UBA6163	-0.0935083
Order: Solirubrobacterales	-0.245491
Genus: Atopobium	0.453719
Genus: 67-14	-0.332468
Genus: Aquihabitans	-0.0567839
Genus: Nocardiopsis_A_393323	0.575464
Genus:Unclassified Mycobacteriales	-0.42185
Genus: Klenkia	-0.0146626
Genus:Unclassified Propionibacteriaceae	0.112366
Genus: Flavimobilis_389003	0.0556572
Genus: Actinotalea	-0.0652099
Genus: F2B08	0.389056
Genus: Ornithinimicrobium_390105	0.473618
Genus: Nocardia	0.107145
Genus: Citricoccus_384863	0.331091
Day 42	lfc
Genus: Howardella	1.47105
Genus: Fournierella	1.32878
Genus: Advenella	-1.07461
Genus:Unclassified Pseudomonadaceae	-1.07724
Genus: Klebsiella_724518	-2.06094
Genus:Unclassified Enterobacteriaceae_A	-2.1975
Genus: Cellvibrio	-1.0834
Genus: CAJLXD01	1.69728
Genus: Neorhizobium	-1.34958
Genus: Falsochrobactrum	-2.05374
Genus: Phenylobacterium	0.505855
Genus: Leadbetterella_905429	-1.57491
Genus:Unclassified Cytophagales	-1.52684
Genus: Alistipes_A_871404	0.822814
Genus: Parapedobacter	-1.41283
Day 49	lfc
Genus:Unclassified Negativicutes	-0.961224
Genus:Unclassified Selenomonadaceae_42771	-1.04286
Genus:Unclassified CAG-508	0.704246
Genus: DTU032	0.823248
Genus: CAG-475	0.508291
Genus: Andreesenia	0.48835
Genus: Megasphaera_A_38685	-1.0749
Family: Coprobacillaceae	0.737591
Genus: GCA-2770975	0.997539
Family: Burkholderiaceae_A_595422	-1.64804
Genus: Pseudoxanthomonas_A_615337	0.629296
Genus: QUBU01	0.56818
Genus: Sphingorhabdus_B_483773	0.798026
Genus: 51-20	0.889332
Genus: Falsochrobactrum	-1.53059
Genus: Rubellimicrobium	0.673184
Genus: UBA2020	0.434405
Genus: Alistipes_A_871404	0.659103
Genus: Apibacter	-1.02985
Genus: Ardenticatena	0.51972
Genus:Unclassified Anaerolineae	0.787907
Genus: IMCC26207	0.523128
Genus: Microbacterium_A_383167	-1.20423
