# Supplementary material for: Insights into microbial compositions of the respiratory tract of neonatal dairy calves in a longitudinal probiotic trial through 16S rRNA sequencing
Source: Front Microbiol. 2025 Jan 8;15:1499531. doi: 10.3389/fmicb.2024.1499531 (PMC11751226; doi:10.3389/fmicb.2024.1499531)
Supplement: Supplementary file 15 [file Table_7.xlsx]

## Sheet: Sheet1
Supplemental Table 7: Differential abundance analysis of lavage samples based on sampling time points (Day 52). Differentially abundance (log fold change; lfc) at the genus level was determined between lavage samples of control calves and treated calves using ANCOMBC2 with adjusted p < 0.05.
Taxonomy
Day 52	lfc
Genus: CAG-791	-1.29922
Genus:Unclassified Lachnospiraceae	-1.03147
Genus: CAG-793	-0.984589
Genus: Finegoldia	2.90489
Genus: JC017	-1.11268
Genus: Fusobacterium_C	-1.58307
Genus: Acinetobacter	-0.478468
Genus: Achromobacter	-0.424081
Genus: Moraxella_C_651924	0.340401
Genus: Pseudomonas_E_647464	3.55023
Genus: Succinivibrio	-0.259932
Genus: Pasteurella_733353	-0.0836513
Genus:Unclassified Pasteurellaceae	-0.00819246
Genus:Unclassified Rhizobiaceae_A_501059	-0.352
Genus: Parabacteroides_B_862066	-0.454195
Genus: Bacteroides_H	-0.0754869
Genus:Unclassified Weeksellaceae	2.1738
Genus: Sodaliphilus	-0.654748
Genus: Bin106	-0.183286
